# Supplementary material for: Identification of hub gene for the pathogenic mechanism and diagnosis of MASLD by enhanced bioinformatics analysis and machine learning
Source: PLoS One. 2025 May 28;20(5):e0324972. doi: 10.1371/journal.pone.0324972 (PMC12118866; doi:10.1371/journal.pone.0324972)
Supplement: S1 File — Description of detailed data sources and clinical information. (XLSX) [file pone.0324972.s001.xlsx]

## Sheet: Table S1
Table S1.The detailed source and clinical information
GSE	Run	Phenotype	Dataset	Organism	Tissue	Age	Sex	Inflammation Grade	NAS Score	Fibrosis Stage	Stage
GTEx	GTEX.11DXY.0526.SM.5EGGQ	Normal	GepLiver-bulk-01	Homo sapiens	liver biopsy	50-69	Male
GTEx	GTEX.11DXZ.0126.SM.5EGGY	Normal	GepLiver-bulk-01	Homo sapiens	liver biopsy	50-69	Male
GTEx	GTEX.11EQ9.0526.SM.5A5JZ	Normal	GepLiver-bulk-01	Homo sapiens	liver biopsy	18-49	Male
GTEx	GTEX.11GSP.0626.SM.5986T	Normal	GepLiver-bulk-01	Homo sapiens	liver biopsy	50-69	Female
GTEx	GTEX.11NUK.1226.SM.5P9GM	Normal	GepLiver-bulk-01	Homo sapiens	liver biopsy	50-69	Male
GTEx	GTEX.11NV4.1326.SM.5HL6V	Normal	GepLiver-bulk-01	Homo sapiens	liver biopsy	50-69	Male
GTEx	GTEX.11OF3.0726.SM.5BC4Z	Normal	GepLiver-bulk-01	Homo sapiens	liver biopsy	50-69	Male
GTEx	GTEX.11TT1.1726.SM.5EQLJ	Normal	GepLiver-bulk-01	Homo sapiens	liver biopsy	18-49	Male
GTEx	GTEX.11TUW.1726.SM.5BC5C	Normal	GepLiver-bulk-01	Homo sapiens	liver biopsy	50-69	Male
GTEx	GTEX.11WQC.0726.SM.5EQMR	Normal	GepLiver-bulk-01	Homo sapiens	liver biopsy	50-69	Male
GTEx	GTEX.11ZTS.1426.SM.5EQMM	Normal	GepLiver-bulk-01	Homo sapiens	liver biopsy	50-69	Female
GTEx	GTEX.11ZUS.2526.SM.59872	Normal	GepLiver-bulk-01	Homo sapiens	liver biopsy	18-49	Male
GTEx	GTEX.11ZVC.0726.SM.5FQT9	Normal	GepLiver-bulk-01	Homo sapiens	liver biopsy	50-69	Female
GTEx	GTEX.1212Z.0226.SM.59HLF	Normal	GepLiver-bulk-01	Homo sapiens	liver biopsy	50-69	Male
GTEx	GTEX.12696.0826.SM.5EGGE	Normal	GepLiver-bulk-01	Homo sapiens	liver biopsy	50-69	Male
GTEx	GTEX.1269C.0626.SM.5FQSS	Normal	GepLiver-bulk-01	Homo sapiens	liver biopsy	50-69	Female
GTEx	GTEX.12KS4.1326.SM.5LUB3	Normal	GepLiver-bulk-01	Homo sapiens	liver biopsy	18-49	Male
GTEx	GTEX.12WSD.1426.SM.5GCN9	Normal	GepLiver-bulk-01	Homo sapiens	liver biopsy	50-69	Female
GTEx	GTEX.12WSG.0626.SM.5FQTQ	Normal	GepLiver-bulk-01	Homo sapiens	liver biopsy	50-69	Female
GTEx	GTEX.12WSI.0226.SM.5GCNA	Normal	GepLiver-bulk-01	Homo sapiens	liver biopsy	50-69	Male
GTEx	GTEX.12WSL.0226.SM.5CVMJ	Normal	GepLiver-bulk-01	Homo sapiens	liver biopsy	50-69	Male
GTEx	GTEX.12WSM.0726.SM.5GCOW	Normal	GepLiver-bulk-01	Homo sapiens	liver biopsy	50-69	Male
GTEx	GTEX.12ZZZ.1326.SM.59HKW	Normal	GepLiver-bulk-01	Homo sapiens	liver biopsy	50-69	Male
GTEx	GTEX.13112.1426.SM.5EGH8	Normal	GepLiver-bulk-01	Homo sapiens	liver biopsy	50-69	Male
GTEx	GTEX.13113.1326.SM.5GCOI	Normal	GepLiver-bulk-01	Homo sapiens	liver biopsy	50-69	Female
GTEx	GTEX.131XE.0326.SM.5LZVO	Normal	GepLiver-bulk-01	Homo sapiens	liver biopsy	50-69	Male
GTEx	GTEX.131XH.0626.SM.5LZWH	Normal	GepLiver-bulk-01	Homo sapiens	liver biopsy	50-69	Male
GTEx	GTEX.131YS.1626.SM.5HL6C	Normal	GepLiver-bulk-01	Homo sapiens	liver biopsy	50-69	Female
GTEx	GTEX.132AR.0426.SM.5IFH8	Normal	GepLiver-bulk-01	Homo sapiens	liver biopsy	50-69	Female
GTEx	GTEX.132NY.0926.SM.5P9G3	Normal	GepLiver-bulk-01	Homo sapiens	liver biopsy	50-69	Male
GTEx	GTEX.1399R.1226.SM.5P9GF	Normal	GepLiver-bulk-01	Homo sapiens	liver biopsy	18-49	Male
GTEx	GTEX.1399T.0826.SM.5IFES	Normal	GepLiver-bulk-01	Homo sapiens	liver biopsy	50-69	Male
GTEx	GTEX.139TS.1426.SM.5IFJD	Normal	GepLiver-bulk-01	Homo sapiens	liver biopsy	50-69	Male
GTEx	GTEX.139TU.0826.SM.5IJFG	Normal	GepLiver-bulk-01	Homo sapiens	liver biopsy	50-69	Male
GTEx	GTEX.139YR.0226.SM.5IFEM	Normal	GepLiver-bulk-01	Homo sapiens	liver biopsy	50-69	Male
GTEx	GTEX.13FLV.0326.SM.5N9DJ	Normal	GepLiver-bulk-01	Homo sapiens	liver biopsy	50-69	Male
GTEx	GTEX.13FTW.1126.SM.5J2NV	Normal	GepLiver-bulk-01	Homo sapiens	liver biopsy	18-49	Male
GTEx	GTEX.13FTZ.0726.SM.5IFFY	Normal	GepLiver-bulk-01	Homo sapiens	liver biopsy	50-69	Male
GTEx	GTEX.13N11.0926.SM.5IJG2	Normal	GepLiver-bulk-01	Homo sapiens	liver biopsy	50-69	Female
GTEx	GTEX.13N2G.0926.SM.5IFGJ	Normal	GepLiver-bulk-01	Homo sapiens	liver biopsy	50-69	Male
GTEx	GTEX.13NYB.1026.SM.5IFH3	Normal	GepLiver-bulk-01	Homo sapiens	liver biopsy	18-49	Male
GTEx	GTEX.13NZ9.1326.SM.5MR3V	Normal	GepLiver-bulk-01	Homo sapiens	liver biopsy	50-69	Male
GTEx	GTEX.13NZB.0626.SM.5IFH6	Normal	GepLiver-bulk-01	Homo sapiens	liver biopsy	18-49	Male
GTEx	GTEX.13O1R.2026.SM.5KM3N	Normal	GepLiver-bulk-01	Homo sapiens	liver biopsy	50-69	Male
GTEx	GTEX.13O3O.1826.SM.5IFGW	Normal	GepLiver-bulk-01	Homo sapiens	liver biopsy	50-69	Female
GTEx	GTEX.13OW6.2626.SM.5IFF2	Normal	GepLiver-bulk-01	Homo sapiens	liver biopsy	50-69	Male
GTEx	GTEX.13PVQ.1526.SM.5IFEQ	Normal	GepLiver-bulk-01	Homo sapiens	liver biopsy	50-69	Male
GTEx	GTEX.13PVR.0126.SM.5S2PY	Normal	GepLiver-bulk-01	Homo sapiens	liver biopsy	50-69	Female
GTEx	GTEX.13QJC.0726.SM.5RQJK	Normal	GepLiver-bulk-01	Homo sapiens	liver biopsy	50-69	Female
GTEx	GTEX.13SLX.1226.SM.5S2Q6	Normal	GepLiver-bulk-01	Homo sapiens	liver biopsy	50-69	Female
GTEx	GTEX.13VXU.0926.SM.5IFFH	Normal	GepLiver-bulk-01	Homo sapiens	liver biopsy	50-69	Male
GTEx	GTEX.13X6J.1826.SM.5TDCT	Normal	GepLiver-bulk-01	Homo sapiens	liver biopsy	50-69	Male
GTEx	GTEX.144GL.1426.SM.79OMA	Normal	GepLiver-bulk-01	Homo sapiens	liver biopsy	50-69	Male
GTEx	GTEX.144GM.1326.SM.5LU5E	Normal	GepLiver-bulk-01	Homo sapiens	liver biopsy	18-49	Male
GTEx	GTEX.145LU.1326.SM.5LU9N	Normal	GepLiver-bulk-01	Homo sapiens	liver biopsy	50-69	Male
GTEx	GTEX.145MF.0826.SM.5QGQA	Normal	GepLiver-bulk-01	Homo sapiens	liver biopsy	50-69	Male
GTEx	GTEX.145MO.2326.SM.5NQ9K	Normal	GepLiver-bulk-01	Homo sapiens	liver biopsy	50-69	Male
GTEx	GTEX.146FH.1526.SM.5NQBU	Normal	GepLiver-bulk-01	Homo sapiens	liver biopsy	50-69	Female
GTEx	GTEX.14753.1626.SM.5NQ9L	Normal	GepLiver-bulk-01	Homo sapiens	liver biopsy	50-69	Male
GTEx	GTEX.147F4.1426.SM.5LUA8	Normal	GepLiver-bulk-01	Homo sapiens	liver biopsy	50-69	Male
GTEx	GTEX.147GR.1326.SM.7IGLB	Normal	GepLiver-bulk-01	Homo sapiens	liver biopsy	50-69	Male
GTEx	GTEX.147JS.1126.SM.5RQIW	Normal	GepLiver-bulk-01	Homo sapiens	liver biopsy	50-69	Male
GTEx	GTEX.148VI.0626.SM.5TDDH	Normal	GepLiver-bulk-01	Homo sapiens	liver biopsy	50-69	Female
GTEx	GTEX.1497J.0726.SM.5Q5D1	Normal	GepLiver-bulk-01	Homo sapiens	liver biopsy	50-69	Male
GTEx	GTEX.14A5I.1726.SM.5QGQ5	Normal	GepLiver-bulk-01	Homo sapiens	liver biopsy	50-69	Female
GTEx	GTEX.14AS3.0126.SM.5Q5F4	Normal	GepLiver-bulk-01	Homo sapiens	liver biopsy	18-49	Female
GTEx	GTEX.14BIL.1326.SM.79OMR	Normal	GepLiver-bulk-01	Homo sapiens	liver biopsy	50-69	Male
GTEx	GTEX.14C38.1526.SM.5RQJ7	Normal	GepLiver-bulk-01	Homo sapiens	liver biopsy	50-69	Male
GTEx	GTEX.14DAQ.1726.SM.5S2R2	Normal	GepLiver-bulk-01	Homo sapiens	liver biopsy	50-69	Female
GTEx	GTEX.14E1K.0326.SM.5S2PE	Normal	GepLiver-bulk-01	Homo sapiens	liver biopsy	50-69	Male
GTEx	GTEX.14E7W.1526.SM.6871X	Normal	GepLiver-bulk-01	Homo sapiens	liver biopsy	>=70	Male
GTEx	GTEX.14JG1.1626.SM.664NH	Normal	GepLiver-bulk-01	Homo sapiens	liver biopsy	18-49	Male
GTEx	GTEX.14PHX.0526.SM.664NW	Normal	GepLiver-bulk-01	Homo sapiens	liver biopsy	50-69	Male
GTEx	GTEX.14PJO.1726.SM.68719	Normal	GepLiver-bulk-01	Homo sapiens	liver biopsy	50-69	Male
GTEx	GTEX.14XAO.0226.SM.68728	Normal	GepLiver-bulk-01	Homo sapiens	liver biopsy	50-69	Female
GTEx	GTEX.15DYW.1326.SM.6LPIV	Normal	GepLiver-bulk-01	Homo sapiens	liver biopsy	50-69	Female
GTEx	GTEX.15ER7.1826.SM.6LLI7	Normal	GepLiver-bulk-01	Homo sapiens	liver biopsy	18-49	Female
GTEx	GTEX.15RJ7.2026.SM.6LPJ4	Normal	GepLiver-bulk-01	Homo sapiens	liver biopsy	18-49	Male
GTEx	GTEX.15RJE.1126.SM.6LPI5	Normal	GepLiver-bulk-01	Homo sapiens	liver biopsy	18-49	Male
GTEx	GTEX.15SHU.1826.SM.7KUKS	Normal	GepLiver-bulk-01	Homo sapiens	liver biopsy	18-49	Female
GTEx	GTEX.15SZO.1226.SM.6LPIP	Normal	GepLiver-bulk-01	Homo sapiens	liver biopsy	50-69	Male
GTEx	GTEX.17EVP.1026.SM.7IGOZ	Normal	GepLiver-bulk-01	Homo sapiens	liver biopsy	18-49	Male
GTEx	GTEX.17F96.1226.SM.79OK2	Normal	GepLiver-bulk-01	Homo sapiens	liver biopsy	>=70	Male
GTEx	GTEX.17HGU.1826.SM.7IGQM	Normal	GepLiver-bulk-01	Homo sapiens	liver biopsy	50-69	Male
GTEx	GTEX.17HHE.0126.SM.79398	Normal	GepLiver-bulk-01	Homo sapiens	liver biopsy	50-69	Male
GTEx	GTEX.17HII.1026.SM.7IGLY	Normal	GepLiver-bulk-01	Homo sapiens	liver biopsy	50-69	Male
GTEx	GTEX.17MF6.1126.SM.7DUFS	Normal	GepLiver-bulk-01	Homo sapiens	liver biopsy	18-49	Male
GTEx	GTEX.18465.1626.SM.7LG6N	Normal	GepLiver-bulk-01	Homo sapiens	liver biopsy	50-69	Male
GTEx	GTEX.18A66.2026.SM.7189C	Normal	GepLiver-bulk-01	Homo sapiens	liver biopsy	50-69	Male
GTEx	GTEX.18A6Q.2026.SM.718AQ	Normal	GepLiver-bulk-01	Homo sapiens	liver biopsy	50-69	Male
GTEx	GTEX.18A7A.1526.SM.72D69	Normal	GepLiver-bulk-01	Homo sapiens	liver biopsy	50-69	Female
GTEx	GTEX.18D9B.1526.SM.7KFRK	Normal	GepLiver-bulk-01	Homo sapiens	liver biopsy	50-69	Male
GTEx	GTEX.1A32A.0826.SM.72D5C	Normal	GepLiver-bulk-01	Homo sapiens	liver biopsy	50-69	Female
GTEx	GTEX.1A8FM.1226.SM.7IGMD	Normal	GepLiver-bulk-01	Homo sapiens	liver biopsy	50-69	Female
GTEx	GTEX.1A8G7.1126.SM.731ED	Normal	GepLiver-bulk-01	Homo sapiens	liver biopsy	50-69	Male
GTEx	GTEX.1AMFI.0826.SM.731DV	Normal	GepLiver-bulk-01	Homo sapiens	liver biopsy	50-69	Female
GTEx	GTEX.1AX8Z.1026.SM.7189R	Normal	GepLiver-bulk-01	Homo sapiens	liver biopsy	50-69	Male
GTEx	GTEX.1AX9I.1626.SM.72D5D	Normal	GepLiver-bulk-01	Homo sapiens	liver biopsy	50-69	Male
GTEx	GTEX.1B8L1.0726.SM.7P8RT	Normal	GepLiver-bulk-01	Homo sapiens	liver biopsy	50-69	Male
GTEx	GTEX.1B8SG.1326.SM.79ONT	Normal	GepLiver-bulk-01	Homo sapiens	liver biopsy	50-69	Male
GTEx	GTEX.1B932.1426.SM.793AN	Normal	GepLiver-bulk-01	Homo sapiens	liver biopsy	18-49	Female
GTEx	GTEX.1B933.1226.SM.731DW	Normal	GepLiver-bulk-01	Homo sapiens	liver biopsy	50-69	Female
GTEx	GTEX.1B996.1426.SM.7EPIA	Normal	GepLiver-bulk-01	Homo sapiens	liver biopsy	50-69	Male
GTEx	GTEX.1BAJH.1526.SM.7RHGI	Normal	GepLiver-bulk-01	Homo sapiens	liver biopsy	>=70	Male
GTEx	GTEX.1C6VQ.1626.SM.79OO1	Normal	GepLiver-bulk-01	Homo sapiens	liver biopsy	50-69	Male
GTEx	GTEX.1CAMQ.1426.SM.7MKFL	Normal	GepLiver-bulk-01	Homo sapiens	liver biopsy	18-49	Male
GTEx	GTEX.1CB4F.1726.SM.7MGXH	Normal	GepLiver-bulk-01	Homo sapiens	liver biopsy	50-69	Male
GTEx	GTEX.1CB4J.0726.SM.7IGN8	Normal	GepLiver-bulk-01	Homo sapiens	liver biopsy	50-69	Male
GTEx	GTEX.1E2YA.1226.SM.7MGY3	Normal	GepLiver-bulk-01	Homo sapiens	liver biopsy	50-69	Male
GTEx	GTEX.1EH9U.1126.SM.7IGLU	Normal	GepLiver-bulk-01	Homo sapiens	liver biopsy	50-69	Male
GTEx	GTEX.1EKGG.1226.SM.7IGNO	Normal	GepLiver-bulk-01	Homo sapiens	liver biopsy	50-69	Male
GTEx	GTEX.1EN7A.2026.SM.7MGY4	Normal	GepLiver-bulk-01	Homo sapiens	liver biopsy	18-49	Male
GTEx	GTEX.1EWIQ.0726.SM.7MKFW	Normal	GepLiver-bulk-01	Homo sapiens	liver biopsy	>=70	Female
GTEx	GTEX.1F75A.1626.SM.9JGGT	Normal	GepLiver-bulk-01	Homo sapiens	liver biopsy	50-69	Male
GTEx	GTEX.1GF9V.1226.SM.7MKGY	Normal	GepLiver-bulk-01	Homo sapiens	liver biopsy	50-69	Male
GTEx	GTEX.1GF9W.0826.SM.7MKHI	Normal	GepLiver-bulk-01	Homo sapiens	liver biopsy	50-69	Male
GTEx	GTEX.1GF9X.0426.SM.7MKHN	Normal	GepLiver-bulk-01	Homo sapiens	liver biopsy	18-49	Female
GTEx	GTEX.1GN1U.0926.SM.9WPPY	Normal	GepLiver-bulk-01	Homo sapiens	liver biopsy	50-69	Female
GTEx	GTEX.1GN2E.0926.SM.9WPOH	Normal	GepLiver-bulk-01	Homo sapiens	liver biopsy	50-69	Male
GTEx	GTEX.1GN73.1126.SM.9OSW5	Normal	GepLiver-bulk-01	Homo sapiens	liver biopsy	50-69	Male
GTEx	GTEX.1GZ4I.1526.SM.9OSW9	Normal	GepLiver-bulk-01	Homo sapiens	liver biopsy	50-69	Male
GTEx	GTEX.1H11D.0826.SM.9OSWB	Normal	GepLiver-bulk-01	Homo sapiens	liver biopsy	18-49	Male
GTEx	GTEX.1HB9E.0626.SM.AHZ4K	Normal	GepLiver-bulk-01	Homo sapiens	liver biopsy	50-69	Male
GTEx	GTEX.1HBPH.2626.SM.A96TV	Normal	GepLiver-bulk-01	Homo sapiens	liver biopsy	18-49	Female
GTEx	GTEX.1HBPI.1026.SM.AHZ4N	Normal	GepLiver-bulk-01	Homo sapiens	liver biopsy	50-69	Male
GTEx	GTEX.1HCU7.1726.SM.B2LX9	Normal	GepLiver-bulk-01	Homo sapiens	liver biopsy	50-69	Male
GTEx	GTEX.1HCVE.1526.SM.B2LWW	Normal	GepLiver-bulk-01	Homo sapiens	liver biopsy	50-69	Male
GTEx	GTEX.1HT8W.0826.SM.C1YRJ	Normal	GepLiver-bulk-01	Homo sapiens	liver biopsy	18-49	Male
GTEx	GTEX.1I1GR.1526.SM.CNNQE	Normal	GepLiver-bulk-01	Homo sapiens	liver biopsy	50-69	Male
GTEx	GTEX.1I1HK.1126.SM.AHZ2L	Normal	GepLiver-bulk-01	Homo sapiens	liver biopsy	50-69	Male
GTEx	GTEX.1ICG6.1026.SM.B2LY6	Normal	GepLiver-bulk-01	Homo sapiens	liver biopsy	>=70	Female
GTEx	GTEX.1ICLY.1526.SM.C1YS4	Normal	GepLiver-bulk-01	Homo sapiens	liver biopsy	50-69	Male
GTEx	GTEX.1IKJJ.1526.SM.C1YSC	Normal	GepLiver-bulk-01	Homo sapiens	liver biopsy	50-69	Male
GTEx	GTEX.1IKK5.0326.SM.C1YPY	Normal	GepLiver-bulk-01	Homo sapiens	liver biopsy	50-69	Male
GTEx	GTEX.1J8EW.1626.SM.C1YQ8	Normal	GepLiver-bulk-01	Homo sapiens	liver biopsy	50-69	Female
GTEx	GTEX.1JJ6O.0826.SM.CXZJL	Normal	GepLiver-bulk-01	Homo sapiens	liver biopsy	50-69	Male
GTEx	GTEX.1JJEA.1526.SM.CNNPK	Normal	GepLiver-bulk-01	Homo sapiens	liver biopsy	50-69	Male
GTEx	GTEX.1JMLX.1326.SM.CXZJO	Normal	GepLiver-bulk-01	Homo sapiens	liver biopsy	50-69	Male
GTEx	GTEX.1K9T9.0726.SM.CXZJZ	Normal	GepLiver-bulk-01	Homo sapiens	liver biopsy	50-69	Female
GTEx	GTEX.1KAFJ.0726.SM.CXZKF	Normal	GepLiver-bulk-01	Homo sapiens	liver biopsy	50-69	Male
GTEx	GTEX.1KANB.2226.SM.DHXJW	Normal	GepLiver-bulk-01	Homo sapiens	liver biopsy	50-69	Male
GTEx	GTEX.1KD4Q.1526.SM.D4P3L	Normal	GepLiver-bulk-01	Homo sapiens	liver biopsy	18-49	Male
GTEx	GTEX.1KD5A.1226.SM.CXZK7	Normal	GepLiver-bulk-01	Homo sapiens	liver biopsy	50-69	Male
GTEx	GTEX.1KWVE.0326.SM.EV7AF	Normal	GepLiver-bulk-01	Homo sapiens	liver biopsy	18-49	Male
GTEx	GTEX.1LGRB.0626.SM.CNNQH	Normal	GepLiver-bulk-01	Homo sapiens	liver biopsy	50-69	Female
GTEx	GTEX.1LH75.0926.SM.EAZ5C	Normal	GepLiver-bulk-01	Homo sapiens	liver biopsy	50-69	Female
GTEx	GTEX.1MJIX.0726.SM.DPRYP	Normal	GepLiver-bulk-01	Homo sapiens	liver biopsy	18-49	Male
GTEx	GTEX.1NV8Z.1626.SM.DPRYT	Normal	GepLiver-bulk-01	Homo sapiens	liver biopsy	50-69	Male
GTEx	GTEX.1PBJJ.0626.SM.DPRYO	Normal	GepLiver-bulk-01	Homo sapiens	liver biopsy	18-49	Male
GTEx	GTEX.1PIIG.1326.SM.EXOIR	Normal	GepLiver-bulk-01	Homo sapiens	liver biopsy	18-49	Male
GTEx	GTEX.1QCLZ.1226.SM.EAZ49	Normal	GepLiver-bulk-01	Homo sapiens	liver biopsy	50-69	Female
GTEx	GTEX.1QP66.0226.SM.DPRXS	Normal	GepLiver-bulk-01	Homo sapiens	liver biopsy	50-69	Male
GTEx	GTEX.1QP6S.1326.SM.DPRZ8	Normal	GepLiver-bulk-01	Homo sapiens	liver biopsy	18-49	Male
GTEx	GTEX.1QPFJ.1126.SM.E9U5V	Normal	GepLiver-bulk-01	Homo sapiens	liver biopsy	18-49	Female
GTEx	GTEX.1R9JW.0826.SM.DPRZJ	Normal	GepLiver-bulk-01	Homo sapiens	liver biopsy	18-49	Female
GTEx	GTEX.1RQEC.1126.SM.EAZ5E	Normal	GepLiver-bulk-01	Homo sapiens	liver biopsy	50-69	Male
GTEx	GTEX.1S5VW.1826.SM.EAZ53	Normal	GepLiver-bulk-01	Homo sapiens	liver biopsy	50-69	Male
GTEx	GTEX.1S82Y.1026.SM.EV7BJ	Normal	GepLiver-bulk-01	Homo sapiens	liver biopsy	18-49	Male
GTEx	GTEX.O5YT.0826.SM.3TW8N	Normal	GepLiver-bulk-01	Homo sapiens	liver biopsy	18-49	Male
GTEx	GTEX.O5YV.0726.SM.EV798	Normal	GepLiver-bulk-01	Homo sapiens	liver biopsy	50-69	Female
GTEx	GTEX.OIZF.0826.SM.3MJGO	Normal	GepLiver-bulk-01	Homo sapiens	liver biopsy	50-69	Male
GTEx	GTEX.OOBJ.0826.SM.3NB2K	Normal	GepLiver-bulk-01	Homo sapiens	liver biopsy	50-69	Male
GTEx	GTEX.P44G.1126.SM.3NM9D	Normal	GepLiver-bulk-01	Homo sapiens	liver biopsy	18-49	Male
GTEx	GTEX.P78B.1326.SM.3P611	Normal	GepLiver-bulk-01	Homo sapiens	liver biopsy	18-49	Female
GTEx	GTEX.PX3G.0826.SM.48TZS	Normal	GepLiver-bulk-01	Homo sapiens	liver biopsy	18-49	Female
GTEx	GTEX.Q2AG.1126.SM.48U1P	Normal	GepLiver-bulk-01	Homo sapiens	liver biopsy	18-49	Female
GTEx	GTEX.Q734.0326.SM.48U15	Normal	GepLiver-bulk-01	Homo sapiens	liver biopsy	18-49	Female
GTEx	GTEX.QDVN.0826.SM.48TZ2	Normal	GepLiver-bulk-01	Homo sapiens	liver biopsy	50-69	Male
GTEx	GTEX.QEG4.1826.SM.CKZN9	Normal	GepLiver-bulk-01	Homo sapiens	liver biopsy	18-49	Male
GTEx	GTEX.QEL4.1226.SM.447A4	Normal	GepLiver-bulk-01	Homo sapiens	liver biopsy	50-69	Male
GTEx	GTEX.QESD.2026.SM.447BI	Normal	GepLiver-bulk-01	Homo sapiens	liver biopsy	18-49	Male
GTEx	GTEX.QV44.0326.SM.C1YQX	Normal	GepLiver-bulk-01	Homo sapiens	liver biopsy	50-69	Male
GTEx	GTEX.R53T.0326.SM.48FEC	Normal	GepLiver-bulk-01	Homo sapiens	liver biopsy	50-69	Female
GTEx	GTEX.REY6.1226.SM.48FDR	Normal	GepLiver-bulk-01	Homo sapiens	liver biopsy	50-69	Male
GTEx	GTEX.RM2N.1926.SM.48FCU	Normal	GepLiver-bulk-01	Homo sapiens	liver biopsy	50-69	Male
GTEx	GTEX.RN64.1826.SM.48FDV	Normal	GepLiver-bulk-01	Homo sapiens	liver biopsy	50-69	Male
GTEx	GTEX.RNOR.1426.SM.48FDJ	Normal	GepLiver-bulk-01	Homo sapiens	liver biopsy	50-69	Female
GTEx	GTEX.RTLS.1326.SM.46MUN	Normal	GepLiver-bulk-01	Homo sapiens	liver biopsy	50-69	Female
GTEx	GTEX.RU72.1426.SM.46MUF	Normal	GepLiver-bulk-01	Homo sapiens	liver biopsy	50-69	Female
GTEx	GTEX.RWSA.1426.SM.47JXA	Normal	GepLiver-bulk-01	Homo sapiens	liver biopsy	18-49	Male
GTEx	GTEX.S32W.1926.SM.4AD63	Normal	GepLiver-bulk-01	Homo sapiens	liver biopsy	50-69	Female
GTEx	GTEX.S33H.1626.SM.4AD68	Normal	GepLiver-bulk-01	Homo sapiens	liver biopsy	18-49	Male
GTEx	GTEX.S4Z8.0526.SM.4AD4T	Normal	GepLiver-bulk-01	Homo sapiens	liver biopsy	50-69	Male
GTEx	GTEX.SJXC.1226.SM.4DM78	Normal	GepLiver-bulk-01	Homo sapiens	liver biopsy	50-69	Male
GTEx	GTEX.T6MN.1226.SM.3NMA5	Normal	GepLiver-bulk-01	Homo sapiens	liver biopsy	50-69	Male
GTEx	GTEX.TKQ2.1726.SM.4DXUP	Normal	GepLiver-bulk-01	Homo sapiens	liver biopsy	50-69	Male
GTEx	GTEX.U3ZN.0226.SM.3DB8D	Normal	GepLiver-bulk-01	Homo sapiens	liver biopsy	18-49	Female
GTEx	GTEX.U8XE.1526.SM.4E3HT	Normal	GepLiver-bulk-01	Homo sapiens	liver biopsy	18-49	Male
GTEx	GTEX.UPK5.1426.SM.4JBHH	Normal	GepLiver-bulk-01	Homo sapiens	liver biopsy	18-49	Male
GTEx	GTEX.UTHO.2426.SM.4JBHD	Normal	GepLiver-bulk-01	Homo sapiens	liver biopsy	50-69	Male
GTEx	GTEX.VUSG.0126.SM.4KL1X	Normal	GepLiver-bulk-01	Homo sapiens	liver biopsy	50-69	Male
GTEx	GTEX.WFON.1726.SM.4LVMQ	Normal	GepLiver-bulk-01	Homo sapiens	liver biopsy	18-49	Male
GTEx	GTEX.WK11.1326.SM.4OOSI	Normal	GepLiver-bulk-01	Homo sapiens	liver biopsy	50-69	Male
GTEx	GTEX.WQUQ.1926.SM.4OOSA	Normal	GepLiver-bulk-01	Homo sapiens	liver biopsy	50-69	Male
GTEx	GTEX.WVLH.2126.SM.EYYWD	Normal	GepLiver-bulk-01	Homo sapiens	liver biopsy	50-69	Male
GTEx	GTEX.WY7C.0726.SM.4ONCB	Normal	GepLiver-bulk-01	Homo sapiens	liver biopsy	50-69	Male
GTEx	GTEX.WYVS.1926.SM.4PQZ2	Normal	GepLiver-bulk-01	Homo sapiens	liver biopsy	18-49	Female
GTEx	GTEX.WZTO.0626.SM.4PQYY	Normal	GepLiver-bulk-01	Homo sapiens	liver biopsy	18-49	Male
GTEx	GTEX.X261.1726.SM.4PQYT	Normal	GepLiver-bulk-01	Homo sapiens	liver biopsy	50-69	Male
GTEx	GTEX.X3Y1.2726.SM.4PQZH	Normal	GepLiver-bulk-01	Homo sapiens	liver biopsy	18-49	Male
GTEx	GTEX.X4EO.1126.SM.4QARQ	Normal	GepLiver-bulk-01	Homo sapiens	liver biopsy	50-69	Female
GTEx	GTEX.X4EP.1026.SM.4QAS5	Normal	GepLiver-bulk-01	Homo sapiens	liver biopsy	50-69	Female
GTEx	GTEX.X4XY.1626.SM.46MVN	Normal	GepLiver-bulk-01	Homo sapiens	liver biopsy	50-69	Male
GTEx	GTEX.XBEC.1526.SM.4AT68	Normal	GepLiver-bulk-01	Homo sapiens	liver biopsy	50-69	Male
GTEx	GTEX.XXEK.1126.SM.4BRUX	Normal	GepLiver-bulk-01	Homo sapiens	liver biopsy	50-69	Male
GTEx	GTEX.Y111.0726.SM.EYYVM	Normal	GepLiver-bulk-01	Homo sapiens	liver biopsy	50-69	Male
GTEx	GTEX.Y5LM.0426.SM.4VBRO	Normal	GepLiver-bulk-01	Homo sapiens	liver biopsy	18-49	Female
GTEx	GTEX.Y5V5.0926.SM.4VBPZ	Normal	GepLiver-bulk-01	Homo sapiens	liver biopsy	50-69	Female
GTEx	GTEX.YB5E.0326.SM.5IFHU	Normal	GepLiver-bulk-01	Homo sapiens	liver biopsy	18-49	Male
GTEx	GTEX.YEC4.0826.SM.5P9FV	Normal	GepLiver-bulk-01	Homo sapiens	liver biopsy	18-49	Male
GTEx	GTEX.YECK.1926.SM.4W21H	Normal	GepLiver-bulk-01	Homo sapiens	liver biopsy	50-69	Male
GTEx	GTEX.YFC4.1526.SM.5IFJS	Normal	GepLiver-bulk-01	Homo sapiens	liver biopsy	18-49	Female
GTEx	GTEX.Z9EW.0426.SM.5CVM9	Normal	GepLiver-bulk-01	Homo sapiens	liver biopsy	18-49	Male
GTEx	GTEX.ZAB4.0826.SM.5LU9D	Normal	GepLiver-bulk-01	Homo sapiens	liver biopsy	18-49	Male
GTEx	GTEX.ZAB5.0426.SM.5CVMI	Normal	GepLiver-bulk-01	Homo sapiens	liver biopsy	50-69	Male
GTEx	GTEX.ZEX8.0826.SM.4WKHK	Normal	GepLiver-bulk-01	Homo sapiens	liver biopsy	50-69	Male
GTEx	GTEX.ZF29.2026.SM.DNZYW	Normal	GepLiver-bulk-01	Homo sapiens	liver biopsy	50-69	Female
GTEx	GTEX.ZF2S.3026.SM.4WWCH	Normal	GepLiver-bulk-01	Homo sapiens	liver biopsy	50-69	Female
GTEx	GTEX.ZPU1.0826.SM.57WG2	Normal	GepLiver-bulk-01	Homo sapiens	liver biopsy	18-49	Male
GTEx	GTEX.ZTPG.1426.SM.51MT3	Normal	GepLiver-bulk-01	Homo sapiens	liver biopsy	18-49	Female
GTEx	GTEX.ZVP2.0626.SM.51MSO	Normal	GepLiver-bulk-01	Homo sapiens	liver biopsy	50-69	Male
GTEx	GTEX.ZVT3.1626.SM.5GU66	Normal	GepLiver-bulk-01	Homo sapiens	liver biopsy	50-69	Female
GTEx	GTEX.ZVT4.0626.SM.5E45T	Normal	GepLiver-bulk-01	Homo sapiens	liver biopsy	50-69	Female
GTEx	GTEX.ZYT6.0626.SM.5E45V	Normal	GepLiver-bulk-01	Homo sapiens	liver biopsy	18-49	Male
GTEx	GTEX.ZYY3.0626.SM.5NQ6W	Normal	GepLiver-bulk-01	Homo sapiens	liver biopsy	50-69	Female
GTEx	GTEX.ZZPU.0426.SM.5GZYH	Normal	GepLiver-bulk-01	Homo sapiens	liver biopsy	50-69	Female
GSE126848	SRR8601526	MASLD	Gepliver-bulk-05	Homo sapiens	liver biopsy	NA	Male
GSE126848	SRR8601527	MASLD	Gepliver-bulk-05	Homo sapiens	liver biopsy	NA	Male
GSE126848	SRR8601528	MASLD	Gepliver-bulk-05	Homo sapiens	liver biopsy	NA	Male
GSE126848	SRR8601529	MASLD	Gepliver-bulk-05	Homo sapiens	liver biopsy	NA	Female
GSE126848	SRR8601530	MASLD	Gepliver-bulk-05	Homo sapiens	liver biopsy	NA	Female
GSE126848	SRR8601531	MASLD	Gepliver-bulk-05	Homo sapiens	liver biopsy	NA	Male
GSE126848	SRR8601532	MASLD	Gepliver-bulk-05	Homo sapiens	liver biopsy	NA	Male
GSE126848	SRR8601533	MASLD	Gepliver-bulk-05	Homo sapiens	liver biopsy	NA	Female
GSE126848	SRR8601534	MASLD	Gepliver-bulk-05	Homo sapiens	liver biopsy	NA	Male
GSE126848	SRR8601535	MASLD	Gepliver-bulk-05	Homo sapiens	liver biopsy	NA	Male
GSE126848	SRR8601536	MASLD	Gepliver-bulk-05	Homo sapiens	liver biopsy	NA	Male
GSE126848	SRR8601537	MASLD	Gepliver-bulk-05	Homo sapiens	liver biopsy	NA	Female
GSE126848	SRR8601538	MASLD	Gepliver-bulk-05	Homo sapiens	liver biopsy	NA	Female
GSE126848	SRR8601539	MASLD	Gepliver-bulk-05	Homo sapiens	liver biopsy	NA	Male
GSE126848	SRR8601540	MASLD	Gepliver-bulk-05	Homo sapiens	liver biopsy	NA	Female
GSE126848	SRR8601541	MASLD	Gepliver-bulk-05	Homo sapiens	liver biopsy	NA	Male
GSE126848	SRR8601542	MASLD	Gepliver-bulk-05	Homo sapiens	liver biopsy	NA	Female
GSE126848	SRR8601543	MASLD	Gepliver-bulk-05	Homo sapiens	liver biopsy	NA	Male
GSE126848	SRR8601544	MASLD	Gepliver-bulk-05	Homo sapiens	liver biopsy	NA	Female
GSE126848	SRR8601545	MASLD	Gepliver-bulk-05	Homo sapiens	liver biopsy	NA	Male
GSE126848	SRR8601546	MASLD	Gepliver-bulk-05	Homo sapiens	liver biopsy	NA	Male
GSE126848	SRR8601547	MASLD	Gepliver-bulk-05	Homo sapiens	liver biopsy	NA	Male
GSE126848	SRR8601548	MASLD	Gepliver-bulk-05	Homo sapiens	liver biopsy	NA	Male
GSE126848	SRR8601549	MASLD	Gepliver-bulk-05	Homo sapiens	liver biopsy	NA	Male
GSE126848	SRR8601550	MASLD	Gepliver-bulk-05	Homo sapiens	liver biopsy	NA	Female
GSE126848	SRR8601551	MASLD	Gepliver-bulk-05	Homo sapiens	liver biopsy	NA	Female
GSE126848	SRR8601552	MASLD	Gepliver-bulk-05	Homo sapiens	liver biopsy	NA	Male
GSE126848	SRR8601553	MASLD	Gepliver-bulk-05	Homo sapiens	liver biopsy	NA	Male
GSE126848	SRR8601554	MASLD	Gepliver-bulk-05	Homo sapiens	liver biopsy	NA	Male
GSE126848	SRR8601555	MASLD	Gepliver-bulk-05	Homo sapiens	liver biopsy	NA	Male
GSE126848	SRR8601556	MASLD	Gepliver-bulk-05	Homo sapiens	liver biopsy	NA	Male
GSE130970	SRR9036307	MASLD	GepLiver-bulk-06	Homo sapiens	liver biopsy	female	80	1	5	3
GSE130970	SRR9036308	MASLD	GepLiver-bulk-06	Homo sapiens	liver biopsy	female	48	1	4	3
GSE130970	SRR9036309	MASLD	GepLiver-bulk-06	Homo sapiens	liver biopsy	female	65	1	5	3
GSE130970	SRR9036310	MASLD	GepLiver-bulk-06	Homo sapiens	liver biopsy	female	53	1	5	3
GSE130970	SRR9036311	MASLD	GepLiver-bulk-06	Homo sapiens	liver biopsy	female	61	2	6	3
GSE130970	SRR9036312	MASLD	GepLiver-bulk-06	Homo sapiens	liver biopsy	female	46	2	6	3
GSE130970	SRR9036313	MASLD	GepLiver-bulk-06	Homo sapiens	liver biopsy	female	56	1	5	3
GSE130970	SRR9036314	MASLD	GepLiver-bulk-06	Homo sapiens	liver biopsy	female	55	1	6	3
GSE130970	SRR9036315	MASLD	GepLiver-bulk-06	Homo sapiens	liver biopsy	female	60	1	4	3
GSE130970	SRR9036316	MASLD	GepLiver-bulk-06	Homo sapiens	liver biopsy	male	56	1	4	3
GSE130970	SRR9036317	MASLD	GepLiver-bulk-06	Homo sapiens	liver biopsy	female	64	2	4	3
GSE130970	SRR9036333	MASLD	GepLiver-bulk-06	Homo sapiens	liver biopsy	female	64	1	4	3
GSE130970	SRR9036334	MASLD	GepLiver-bulk-06	Homo sapiens	liver biopsy	female	70	1	3	3
GSE130970	SRR9036380	MASLD	GepLiver-bulk-06	Homo sapiens	liver biopsy	female	77	2	6	3
GSE130970	SRR9036318	MASLD	GepLiver-bulk-06	Homo sapiens	liver biopsy	male	45	1	5	2
GSE130970	SRR9036320	MASLD	GepLiver-bulk-06	Homo sapiens	liver biopsy	female	49	1	5	2
GSE130970	SRR9036321	MASLD	GepLiver-bulk-06	Homo sapiens	liver biopsy	female	64	2	5	2
GSE130970	SRR9036322	MASLD	GepLiver-bulk-06	Homo sapiens	liver biopsy	male	41	1	3	2
GSE130970	SRR9036323	MASLD	GepLiver-bulk-06	Homo sapiens	liver biopsy	female	36	1	4	2
GSE130970	SRR9036326	MASLD	GepLiver-bulk-06	Homo sapiens	liver biopsy	female	55	1	3	2
GSE130970	SRR9036328	MASLD	GepLiver-bulk-06	Homo sapiens	liver biopsy	female	65	1	3	2
GSE130970	SRR9036330	MASLD	GepLiver-bulk-06	Homo sapiens	liver biopsy	female	53	2	2	2
GSE130970	SRR9036332	MASLD	GepLiver-bulk-06	Homo sapiens	liver biopsy	female	52	1	5	2
GSE130970	SRR9036319	MASLD	GepLiver-bulk-06	Homo sapiens	liver biopsy	male	43	1	5	1
GSE130970	SRR9036324	MASLD	GepLiver-bulk-06	Homo sapiens	liver biopsy	male	69	1	5	1
GSE130970	SRR9036325	MASLD	GepLiver-bulk-06	Homo sapiens	liver biopsy	male	39	1	4	1
GSE130970	SRR9036327	MASLD	GepLiver-bulk-06	Homo sapiens	liver biopsy	female	31	1	3	1
GSE130970	SRR9036329	MASLD	GepLiver-bulk-06	Homo sapiens	liver biopsy	female	48	1	3	1
GSE130970	SRR9036331	MASLD	GepLiver-bulk-06	Homo sapiens	liver biopsy	male	50	1	2	1
GSE130970	SRR9036338	MASLD	GepLiver-bulk-06	Homo sapiens	liver biopsy	male	65	2	5	1
GSE130970	SRR9036340	MASLD	GepLiver-bulk-06	Homo sapiens	liver biopsy	male	40	0	3	1
GSE130970	SRR9036342	MASLD	GepLiver-bulk-06	Homo sapiens	liver biopsy	female	53	1	6	1
GSE130970	SRR9036359	MASLD	GepLiver-bulk-06	Homo sapiens	liver biopsy	female	41	1	4	1
GSE130970	SRR9036360	MASLD	GepLiver-bulk-06	Homo sapiens	liver biopsy	female	34	1	4	1
GSE130970	SRR9036361	MASLD	GepLiver-bulk-06	Homo sapiens	liver biopsy	male	44	1	4	1
GSE130970	SRR9036362	MASLD	GepLiver-bulk-06	Homo sapiens	liver biopsy	male	43	1	5	1
GSE130970	SRR9036363	MASLD	GepLiver-bulk-06	Homo sapiens	liver biopsy	male	38	1	3	1
GSE130970	SRR9036364	MASLD	GepLiver-bulk-06	Homo sapiens	liver biopsy	male	52	1	4	1
GSE130970	SRR9036365	MASLD	GepLiver-bulk-06	Homo sapiens	liver biopsy	female	53	1	3	1
GSE130970	SRR9036366	MASLD	GepLiver-bulk-06	Homo sapiens	liver biopsy	male	52	1	2	1
GSE130970	SRR9036367	MASLD	GepLiver-bulk-06	Homo sapiens	liver biopsy	female	55	1	5	1
GSE130970	SRR9036368	MASLD	GepLiver-bulk-06	Homo sapiens	liver biopsy	male	21	1	5	1
GSE130970	SRR9036369	MASLD	GepLiver-bulk-06	Homo sapiens	liver biopsy	female	41	0	1	1
GSE130970	SRR9036370	MASLD	GepLiver-bulk-06	Homo sapiens	liver biopsy	male	57	1	5	1
GSE130970	SRR9036371	MASLD	GepLiver-bulk-06	Homo sapiens	liver biopsy	female	57	2	6	1
GSE130970	SRR9036372	MASLD	GepLiver-bulk-06	Homo sapiens	liver biopsy	female	45	1	4	1
GSE130970	SRR9036373	MASLD	GepLiver-bulk-06	Homo sapiens	liver biopsy	female	53	1	3	1
GSE130970	SRR9036374	MASLD	GepLiver-bulk-06	Homo sapiens	liver biopsy	male	44	1	6	1
GSE130970	SRR9036381	MASLD	GepLiver-bulk-06	Homo sapiens	liver biopsy	female	55	1	6	1
GSE130970	SRR9036382	MASLD	GepLiver-bulk-06	Homo sapiens	liver biopsy	female	54	1	5	1
GSE130970	SRR9036383	MASLD	GepLiver-bulk-06	Homo sapiens	liver biopsy	female	35	1	3	1
GSE130970	SRR9036337	MASLD	GepLiver-bulk-06	Homo sapiens	liver biopsy	female	47	1	3	0
GSE130970	SRR9036339	MASLD	GepLiver-bulk-06	Homo sapiens	liver biopsy	male	49	1	3	0
GSE130970	SRR9036341	MASLD	GepLiver-bulk-06	Homo sapiens	liver biopsy	male	61	0	1	0
GSE130970	SRR9036343	MASLD	GepLiver-bulk-06	Homo sapiens	liver biopsy	male	31	1	4	0
GSE130970	SRR9036344	MASLD	GepLiver-bulk-06	Homo sapiens	liver biopsy	female	38	1	3	0
GSE130970	SRR9036345	MASLD	GepLiver-bulk-06	Homo sapiens	liver biopsy	female	59	1	3	0
GSE130970	SRR9036346	MASLD	GepLiver-bulk-06	Homo sapiens	liver biopsy	male	59	1	2	0
GSE130970	SRR9036347	MASLD	GepLiver-bulk-06	Homo sapiens	liver biopsy	male	34	1	2	0
GSE130970	SRR9036348	MASLD	GepLiver-bulk-06	Homo sapiens	liver biopsy	male	57	1	4	0
GSE130970	SRR9036349	MASLD	GepLiver-bulk-06	Homo sapiens	liver biopsy	male	64	1	3	0
GSE130970	SRR9036350	MASLD	GepLiver-bulk-06	Homo sapiens	liver biopsy	female	43	1	2	0
GSE130970	SRR9036351	MASLD	GepLiver-bulk-06	Homo sapiens	liver biopsy	female	41	2	4	0
GSE130970	SRR9036352	MASLD	GepLiver-bulk-06	Homo sapiens	liver biopsy	female	53	1	4	0
GSE130970	SRR9036353	MASLD	GepLiver-bulk-06	Homo sapiens	liver biopsy	male	37	2	5	0
GSE130970	SRR9036354	MASLD	GepLiver-bulk-06	Homo sapiens	liver biopsy	male	32	1	3	0
GSE130970	SRR9036355	MASLD	GepLiver-bulk-06	Homo sapiens	liver biopsy	female	60	0	2	0
GSE130970	SRR9036356	MASLD	GepLiver-bulk-06	Homo sapiens	liver biopsy	female	56	1	2	0
GSE130970	SRR9036357	MASLD	GepLiver-bulk-06	Homo sapiens	liver biopsy	female	59	0	1	0
GSE130970	SRR9036358	MASLD	GepLiver-bulk-06	Homo sapiens	liver biopsy	male	51	1	2	0
GSE130970	SRR9036375	MASLD	GepLiver-bulk-06	Homo sapiens	liver biopsy	female	68	1	1	0
GSE130970	SRR9036376	MASLD	GepLiver-bulk-06	Homo sapiens	liver biopsy	male	19	1	1	0
GSE135251	SRR9882964	MASLD	GepLiver-bulk-07	Homo sapiens	liver biopsy	NA	NA	NA	2	0	MAFLD
GSE135251	SRR9882966	MASLD	GepLiver-bulk-07	Homo sapiens	liver biopsy	NA	NA	NA	1	1	MAFLD
GSE135251	SRR9882978	MASLD	GepLiver-bulk-07	Homo sapiens	liver biopsy	NA	NA	NA	5	0	MAFLD
GSE135251	SRR9882981	MASLD	GepLiver-bulk-07	Homo sapiens	liver biopsy	NA	NA	NA	2	1	MAFLD
GSE135251	SRR9882983	MASLD	GepLiver-bulk-07	Homo sapiens	liver biopsy	NA	NA	NA	3	1	MAFLD
GSE135251	SRR9882985	MASLD	GepLiver-bulk-07	Homo sapiens	liver biopsy	NA	NA	NA	4	1	MAFLD
GSE135251	SRR9882986	MASLD	GepLiver-bulk-07	Homo sapiens	liver biopsy	NA	NA	NA	2	1	MAFLD
GSE135251	SRR9882987	MASLD	GepLiver-bulk-07	Homo sapiens	liver biopsy	NA	NA	NA	2	1	MAFLD
GSE135251	SRR9882991	MASLD	GepLiver-bulk-07	Homo sapiens	liver biopsy	NA	NA	NA	5	0	MAFLD
GSE135251	SRR9882994	MASLD	GepLiver-bulk-07	Homo sapiens	liver biopsy	NA	NA	NA	3	1	MAFLD
GSE135251	SRR9883002	MASLD	GepLiver-bulk-07	Homo sapiens	liver biopsy	NA	NA	NA	4	0	MAFLD
GSE135251	SRR9883008	MASLD	GepLiver-bulk-07	Homo sapiens	liver biopsy	NA	NA	NA	2	0	MAFLD
GSE135251	SRR9883021	MASLD	GepLiver-bulk-07	Homo sapiens	liver biopsy	NA	NA	NA	1	1	MAFLD
GSE135251	SRR9883025	MASLD	GepLiver-bulk-07	Homo sapiens	liver biopsy	NA	NA	NA	3	1	MAFLD
GSE135251	SRR9883033	MASLD	GepLiver-bulk-07	Homo sapiens	liver biopsy	NA	NA	NA	3	0	MAFLD
GSE135251	SRR9883036	MASLD	GepLiver-bulk-07	Homo sapiens	liver biopsy	NA	NA	NA	4	0	MAFLD
GSE135251	SRR9883038	MASLD	GepLiver-bulk-07	Homo sapiens	liver biopsy	NA	NA	NA	2	0	MAFLD
GSE135251	SRR9883043	MASLD	GepLiver-bulk-07	Homo sapiens	liver biopsy	NA	NA	NA	4	0	MAFLD
GSE135251	SRR9883056	MASLD	GepLiver-bulk-07	Homo sapiens	liver biopsy	NA	NA	NA	2	0	MAFLD
GSE135251	SRR9883059	MASLD	GepLiver-bulk-07	Homo sapiens	liver biopsy	NA	NA	NA	4	0	MAFLD
GSE135251	SRR9883061	MASLD	GepLiver-bulk-07	Homo sapiens	liver biopsy	NA	NA	NA	3	0	MAFLD
GSE135251	SRR9883065	MASLD	GepLiver-bulk-07	Homo sapiens	liver biopsy	NA	NA	NA	2	0	MAFLD
GSE135251	SRR9883068	MASLD	GepLiver-bulk-07	Homo sapiens	liver biopsy	NA	NA	NA	2	1	MAFLD
GSE135251	SRR9883070	MASLD	GepLiver-bulk-07	Homo sapiens	liver biopsy	NA	NA	NA	1	0	MAFLD
GSE135251	SRR9883072	MASLD	GepLiver-bulk-07	Homo sapiens	liver biopsy	NA	NA	NA	2	1	MAFLD
GSE135251	SRR9883075	MASLD	GepLiver-bulk-07	Homo sapiens	liver biopsy	NA	NA	NA	2	0	MAFLD
GSE135251	SRR9883077	MASLD	GepLiver-bulk-07	Homo sapiens	liver biopsy	NA	NA	NA	2	0	MAFLD
GSE135251	SRR9883078	MASLD	GepLiver-bulk-07	Homo sapiens	liver biopsy	NA	NA	NA	3	0	MAFLD
GSE135251	SRR9883079	MASLD	GepLiver-bulk-07	Homo sapiens	liver biopsy	NA	NA	NA	4	0	MAFLD
GSE135251	SRR9883082	MASLD	GepLiver-bulk-07	Homo sapiens	liver biopsy	NA	NA	NA	3	0	MAFLD
GSE135251	SRR9883083	MASLD	GepLiver-bulk-07	Homo sapiens	liver biopsy	NA	NA	NA	2	1	MAFLD
GSE135251	SRR9883084	MASLD	GepLiver-bulk-07	Homo sapiens	liver biopsy	NA	NA	NA	3	1	MAFLD
GSE135251	SRR9883091	MASLD	GepLiver-bulk-07	Homo sapiens	liver biopsy	NA	NA	NA	3	1	MAFLD
GSE135251	SRR9883092	MASLD	GepLiver-bulk-07	Homo sapiens	liver biopsy	NA	NA	NA	1	0	MAFLD
GSE135251	SRR9883093	MASLD	GepLiver-bulk-07	Homo sapiens	liver biopsy	NA	NA	NA	2	0	MAFLD
GSE135251	SRR9883094	MASLD	GepLiver-bulk-07	Homo sapiens	liver biopsy	NA	NA	NA	1	0	MAFLD
GSE135251	SRR9883096	MASLD	GepLiver-bulk-07	Homo sapiens	liver biopsy	NA	NA	NA	1	0	MAFLD
GSE135251	SRR9883099	MASLD	GepLiver-bulk-07	Homo sapiens	liver biopsy	NA	NA	NA	1	1	MAFLD
GSE135251	SRR9883112	MASLD	GepLiver-bulk-07	Homo sapiens	liver biopsy	NA	NA	NA	4	0	MAFLD
GSE135251	SRR9883114	MASLD	GepLiver-bulk-07	Homo sapiens	liver biopsy	NA	NA	NA	4	0	MAFLD
GSE135251	SRR9883115	MASLD	GepLiver-bulk-07	Homo sapiens	liver biopsy	NA	NA	NA	2	0	MAFLD
GSE135251	SRR9883125	MASLD	GepLiver-bulk-07	Homo sapiens	liver biopsy	NA	NA	NA	2	0	MAFLD
GSE135251	SRR9883133	MASLD	GepLiver-bulk-07	Homo sapiens	liver biopsy	NA	NA	NA	1	1	MAFLD
GSE135251	SRR9883134	MASLD	GepLiver-bulk-07	Homo sapiens	liver biopsy	NA	NA	NA	2	0	MAFLD
GSE135251	SRR9883135	MASLD	GepLiver-bulk-07	Homo sapiens	liver biopsy	NA	NA	NA	2	0	MAFLD
GSE135251	SRR9883138	MASLD	GepLiver-bulk-07	Homo sapiens	liver biopsy	NA	NA	NA	1	0	MAFLD
GSE135251	SRR9883141	MASLD	GepLiver-bulk-07	Homo sapiens	liver biopsy	NA	NA	NA	3	1	MAFLD
GSE135251	SRR9883142	MASLD	GepLiver-bulk-07	Homo sapiens	liver biopsy	NA	NA	NA	2	0	MAFLD
GSE135251	SRR9883150	MASLD	GepLiver-bulk-07	Homo sapiens	liver biopsy	NA	NA	NA	1	0	MAFLD
GSE135251	SRR9883155	MASLD	GepLiver-bulk-07	Homo sapiens	liver biopsy	NA	NA	NA	2	0	MAFLD
GSE135251	SRR9883166	MASLD	GepLiver-bulk-07	Homo sapiens	liver biopsy	NA	NA	NA	4	1	MAFLD
GSE135251	SRR9882957	MASLD	GepLiver-bulk-07	Homo sapiens	liver biopsy	NA	NA	NA	7	3	MASH
GSE135251	SRR9882959	MASLD	GepLiver-bulk-07	Homo sapiens	liver biopsy	NA	NA	NA	6	3	MASH
GSE135251	SRR9882962	MASLD	GepLiver-bulk-07	Homo sapiens	liver biopsy	NA	NA	NA	6	3	MASH
GSE135251	SRR9882968	MASLD	GepLiver-bulk-07	Homo sapiens	liver biopsy	NA	NA	NA	8	3	MASH
GSE135251	SRR9882974	MASLD	GepLiver-bulk-07	Homo sapiens	liver biopsy	NA	NA	NA	6	3	MASH
GSE135251	SRR9882977	MASLD	GepLiver-bulk-07	Homo sapiens	liver biopsy	NA	NA	NA	7	3	MASH
GSE135251	SRR9882979	MASLD	GepLiver-bulk-07	Homo sapiens	liver biopsy	NA	NA	NA	6	3	MASH
GSE135251	SRR9882982	MASLD	GepLiver-bulk-07	Homo sapiens	liver biopsy	NA	NA	NA	5	3	MASH
GSE135251	SRR9882970	MASLD	GepLiver-bulk-07	Homo sapiens	liver biopsy	NA	NA	NA	4	1	MASH
GSE135251	SRR9882972	MASLD	GepLiver-bulk-07	Homo sapiens	liver biopsy	NA	NA	NA	6	1	MASH
GSE135251	SRR9882993	MASLD	GepLiver-bulk-07	Homo sapiens	liver biopsy	NA	NA	NA	6	1	MASH
GSE135251	SRR9883001	MASLD	GepLiver-bulk-07	Homo sapiens	liver biopsy	NA	NA	NA	5	1	MASH
GSE135251	SRR9883017	MASLD	GepLiver-bulk-07	Homo sapiens	liver biopsy	NA	NA	NA	7	1	MASH
GSE135251	SRR9883020	MASLD	GepLiver-bulk-07	Homo sapiens	liver biopsy	NA	NA	NA	3	1	MASH
GSE135251	SRR9883023	MASLD	GepLiver-bulk-07	Homo sapiens	liver biopsy	NA	NA	NA	6	1	MASH
GSE135251	SRR9883044	MASLD	GepLiver-bulk-07	Homo sapiens	liver biopsy	NA	NA	NA	5	1	MASH
GSE135251	SRR9883060	MASLD	GepLiver-bulk-07	Homo sapiens	liver biopsy	NA	NA	NA	6	1	MASH
GSE135251	SRR9883062	MASLD	GepLiver-bulk-07	Homo sapiens	liver biopsy	NA	NA	NA	6	1	MASH
GSE135251	SRR9883080	MASLD	GepLiver-bulk-07	Homo sapiens	liver biopsy	NA	NA	NA	6	1	MASH
GSE135251	SRR9883081	MASLD	GepLiver-bulk-07	Homo sapiens	liver biopsy	NA	NA	NA	6	1	MASH
GSE135251	SRR9883085	MASLD	GepLiver-bulk-07	Homo sapiens	liver biopsy	NA	NA	NA	3	1	MASH
GSE135251	SRR9883089	MASLD	GepLiver-bulk-07	Homo sapiens	liver biopsy	NA	NA	NA	5	1	MASH
GSE135251	SRR9883095	MASLD	GepLiver-bulk-07	Homo sapiens	liver biopsy	NA	NA	NA	3	1	MASH
GSE135251	SRR9883100	MASLD	GepLiver-bulk-07	Homo sapiens	liver biopsy	NA	NA	NA	3	1	MASH
GSE135251	SRR9883104	MASLD	GepLiver-bulk-07	Homo sapiens	liver biopsy	NA	NA	NA	5	1	MASH
GSE135251	SRR9883105	MASLD	GepLiver-bulk-07	Homo sapiens	liver biopsy	NA	NA	NA	4	1	MASH
GSE135251	SRR9883106	MASLD	GepLiver-bulk-07	Homo sapiens	liver biopsy	NA	NA	NA	5	1	MASH
GSE135251	SRR9883109	MASLD	GepLiver-bulk-07	Homo sapiens	liver biopsy	NA	NA	NA	6	1	MASH
GSE135251	SRR9883120	MASLD	GepLiver-bulk-07	Homo sapiens	liver biopsy	NA	NA	NA	3	1	MASH
GSE135251	SRR9883140	MASLD	GepLiver-bulk-07	Homo sapiens	liver biopsy	NA	NA	NA	4	1	MASH
GSE135251	SRR9883146	MASLD	GepLiver-bulk-07	Homo sapiens	liver biopsy	NA	NA	NA	6	1	MASH
GSE135251	SRR9883147	MASLD	GepLiver-bulk-07	Homo sapiens	liver biopsy	NA	NA	NA	5	1	MASH
GSE135251	SRR9883152	MASLD	GepLiver-bulk-07	Homo sapiens	liver biopsy	NA	NA	NA	5	1	MASH
GSE135251	SRR9883156	MASLD	GepLiver-bulk-07	Homo sapiens	liver biopsy	NA	NA	NA	5	1	MASH
GSE135251	SRR9883164	MASLD	GepLiver-bulk-07	Homo sapiens	liver biopsy	NA	NA	NA	6	1	MASH
GSE135251	SRR9883169	MASLD	GepLiver-bulk-07	Homo sapiens	liver biopsy	NA	NA	NA	3	1	MASH
GSE135251	SRR9882960	MASLD	GepLiver-bulk-07	Homo sapiens	liver biopsy	NA	NA	NA	5	0	MASH
GSE135251	SRR9882995	MASLD	GepLiver-bulk-07	Homo sapiens	liver biopsy	NA	NA	NA	6	0	MASH
GSE135251	SRR9883055	MASLD	GepLiver-bulk-07	Homo sapiens	liver biopsy	NA	NA	NA	3	0	MASH
GSE135251	SRR9883110	MASLD	GepLiver-bulk-07	Homo sapiens	liver biopsy	NA	NA	NA	4	0	MASH
GSE135251	SRR9883128	MASLD	GepLiver-bulk-07	Homo sapiens	liver biopsy	NA	NA	NA	4	0	MASH
GSE135251	SRR9882961	MASLD	GepLiver-bulk-07	Homo sapiens	liver biopsy	NA	NA	NA	5	1	MASH
GSE135251	SRR9882956	MASLD	GepLiver-bulk-07	Homo sapiens	liver biopsy	NA	NA	NA	4	2	MASH
GSE135251	SRR9882958	MASLD	GepLiver-bulk-07	Homo sapiens	liver biopsy	NA	NA	NA	7	2	MASH
GSE135251	SRR9882963	MASLD	GepLiver-bulk-07	Homo sapiens	liver biopsy	NA	NA	NA	6	2	MASH
GSE135251	SRR9882965	MASLD	GepLiver-bulk-07	Homo sapiens	liver biopsy	NA	NA	NA	5	2	MASH
GSE135251	SRR9882967	MASLD	GepLiver-bulk-07	Homo sapiens	liver biopsy	NA	NA	NA	5	2	MASH
GSE135251	SRR9882969	MASLD	GepLiver-bulk-07	Homo sapiens	liver biopsy	NA	NA	NA	5	2	MASH
GSE135251	SRR9882971	MASLD	GepLiver-bulk-07	Homo sapiens	liver biopsy	NA	NA	NA	3	2	MASH
GSE135251	SRR9882973	MASLD	GepLiver-bulk-07	Homo sapiens	liver biopsy	NA	NA	NA	5	2	MASH
GSE135251	SRR9882975	MASLD	GepLiver-bulk-07	Homo sapiens	liver biopsy	NA	NA	NA	3	2	MASH
GSE135251	SRR9882976	MASLD	GepLiver-bulk-07	Homo sapiens	liver biopsy	NA	NA	NA	8	2	MASH
GSE135251	SRR9882988	MASLD	GepLiver-bulk-07	Homo sapiens	liver biopsy	NA	NA	NA	5	2	MASH
GSE135251	SRR9883000	MASLD	GepLiver-bulk-07	Homo sapiens	liver biopsy	NA	NA	NA	5	2	MASH
GSE135251	SRR9883004	MASLD	GepLiver-bulk-07	Homo sapiens	liver biopsy	NA	NA	NA	7	2	MASH
GSE135251	SRR9883024	MASLD	GepLiver-bulk-07	Homo sapiens	liver biopsy	NA	NA	NA	4	2	MASH
GSE135251	SRR9883026	MASLD	GepLiver-bulk-07	Homo sapiens	liver biopsy	NA	NA	NA	4	2	MASH
GSE135251	SRR9883027	MASLD	GepLiver-bulk-07	Homo sapiens	liver biopsy	NA	NA	NA	4	2	MASH
GSE135251	SRR9883029	MASLD	GepLiver-bulk-07	Homo sapiens	liver biopsy	NA	NA	NA	4	2	MASH
GSE135251	SRR9883032	MASLD	GepLiver-bulk-07	Homo sapiens	liver biopsy	NA	NA	NA	4	2	MASH
GSE135251	SRR9883034	MASLD	GepLiver-bulk-07	Homo sapiens	liver biopsy	NA	NA	NA	4	2	MASH
GSE135251	SRR9883035	MASLD	GepLiver-bulk-07	Homo sapiens	liver biopsy	NA	NA	NA	5	2	MASH
GSE135251	SRR9883037	MASLD	GepLiver-bulk-07	Homo sapiens	liver biopsy	NA	NA	NA	7	2	MASH
GSE135251	SRR9883041	MASLD	GepLiver-bulk-07	Homo sapiens	liver biopsy	NA	NA	NA	4	2	MASH
GSE135251	SRR9883045	MASLD	GepLiver-bulk-07	Homo sapiens	liver biopsy	NA	NA	NA	6	2	MASH
GSE135251	SRR9883046	MASLD	GepLiver-bulk-07	Homo sapiens	liver biopsy	NA	NA	NA	7	2	MASH
GSE135251	SRR9883048	MASLD	GepLiver-bulk-07	Homo sapiens	liver biopsy	NA	NA	NA	6	2	MASH
GSE135251	SRR9883049	MASLD	GepLiver-bulk-07	Homo sapiens	liver biopsy	NA	NA	NA	3	2	MASH
GSE135251	SRR9883052	MASLD	GepLiver-bulk-07	Homo sapiens	liver biopsy	NA	NA	NA	6	2	MASH
GSE135251	SRR9883053	MASLD	GepLiver-bulk-07	Homo sapiens	liver biopsy	NA	NA	NA	6	2	MASH
GSE135251	SRR9883058	MASLD	GepLiver-bulk-07	Homo sapiens	liver biopsy	NA	NA	NA	5	2	MASH
GSE135251	SRR9883066	MASLD	GepLiver-bulk-07	Homo sapiens	liver biopsy	NA	NA	NA	4	2	MASH
GSE135251	SRR9883067	MASLD	GepLiver-bulk-07	Homo sapiens	liver biopsy	NA	NA	NA	5	2	MASH
GSE135251	SRR9883073	MASLD	GepLiver-bulk-07	Homo sapiens	liver biopsy	NA	NA	NA	4	2	MASH
GSE135251	SRR9883076	MASLD	GepLiver-bulk-07	Homo sapiens	liver biopsy	NA	NA	NA	4	2	MASH
GSE135251	SRR9883086	MASLD	GepLiver-bulk-07	Homo sapiens	liver biopsy	NA	NA	NA	5	2	MASH
GSE135251	SRR9883088	MASLD	GepLiver-bulk-07	Homo sapiens	liver biopsy	NA	NA	NA	4	2	MASH
GSE135251	SRR9883101	MASLD	GepLiver-bulk-07	Homo sapiens	liver biopsy	NA	NA	NA	6	2	MASH
GSE135251	SRR9883102	MASLD	GepLiver-bulk-07	Homo sapiens	liver biopsy	NA	NA	NA	7	2	MASH
GSE135251	SRR9883107	MASLD	GepLiver-bulk-07	Homo sapiens	liver biopsy	NA	NA	NA	6	2	MASH
GSE135251	SRR9883124	MASLD	GepLiver-bulk-07	Homo sapiens	liver biopsy	NA	NA	NA	4	2	MASH
GSE135251	SRR9883126	MASLD	GepLiver-bulk-07	Homo sapiens	liver biopsy	NA	NA	NA	5	2	MASH
GSE135251	SRR9883132	MASLD	GepLiver-bulk-07	Homo sapiens	liver biopsy	NA	NA	NA	5	2	MASH
GSE135251	SRR9883136	MASLD	GepLiver-bulk-07	Homo sapiens	liver biopsy	NA	NA	NA	6	2	MASH
GSE135251	SRR9883137	MASLD	GepLiver-bulk-07	Homo sapiens	liver biopsy	NA	NA	NA	6	2	MASH
GSE135251	SRR9883139	MASLD	GepLiver-bulk-07	Homo sapiens	liver biopsy	NA	NA	NA	6	2	MASH
GSE135251	SRR9883144	MASLD	GepLiver-bulk-07	Homo sapiens	liver biopsy	NA	NA	NA	7	2	MASH
GSE135251	SRR9883145	MASLD	GepLiver-bulk-07	Homo sapiens	liver biopsy	NA	NA	NA	5	2	MASH
GSE135251	SRR9883149	MASLD	GepLiver-bulk-07	Homo sapiens	liver biopsy	NA	NA	NA	5	2	MASH
GSE135251	SRR9883151	MASLD	GepLiver-bulk-07	Homo sapiens	liver biopsy	NA	NA	NA	8	2	MASH
GSE135251	SRR9883157	MASLD	GepLiver-bulk-07	Homo sapiens	liver biopsy	NA	NA	NA	5	2	MASH
GSE135251	SRR9883159	MASLD	GepLiver-bulk-07	Homo sapiens	liver biopsy	NA	NA	NA	4	2	MASH
GSE135251	SRR9883160	MASLD	GepLiver-bulk-07	Homo sapiens	liver biopsy	NA	NA	NA	6	2	MASH
GSE135251	SRR9883165	MASLD	GepLiver-bulk-07	Homo sapiens	liver biopsy	NA	NA	NA	7	2	MASH
GSE135251	SRR9883170	MASLD	GepLiver-bulk-07	Homo sapiens	liver biopsy	NA	NA	NA	5	2	MASH
GSE135251	SRR9882984	MASLD	GepLiver-bulk-07	Homo sapiens	liver biopsy	NA	NA	NA	5	3	MASH
GSE135251	SRR9882989	MASLD	GepLiver-bulk-07	Homo sapiens	liver biopsy	NA	NA	NA	4	3	MASH
GSE135251	SRR9882992	MASLD	GepLiver-bulk-07	Homo sapiens	liver biopsy	NA	NA	NA	4	3	MASH
GSE135251	SRR9882996	MASLD	GepLiver-bulk-07	Homo sapiens	liver biopsy	NA	NA	NA	6	3	MASH
GSE135251	SRR9882998	MASLD	GepLiver-bulk-07	Homo sapiens	liver biopsy	NA	NA	NA	8	3	MASH
GSE135251	SRR9883014	MASLD	GepLiver-bulk-07	Homo sapiens	liver biopsy	NA	NA	NA	6	3	MASH
GSE135251	SRR9883018	MASLD	GepLiver-bulk-07	Homo sapiens	liver biopsy	NA	NA	NA	5	3	MASH
GSE135251	SRR9883022	MASLD	GepLiver-bulk-07	Homo sapiens	liver biopsy	NA	NA	NA	4	3	MASH
GSE135251	SRR9883028	MASLD	GepLiver-bulk-07	Homo sapiens	liver biopsy	NA	NA	NA	5	3	MASH
GSE135251	SRR9883030	MASLD	GepLiver-bulk-07	Homo sapiens	liver biopsy	NA	NA	NA	6	3	MASH
GSE135251	SRR9883040	MASLD	GepLiver-bulk-07	Homo sapiens	liver biopsy	NA	NA	NA	5	3	MASH
GSE135251	SRR9883042	MASLD	GepLiver-bulk-07	Homo sapiens	liver biopsy	NA	NA	NA	8	3	MASH
GSE135251	SRR9883050	MASLD	GepLiver-bulk-07	Homo sapiens	liver biopsy	NA	NA	NA	7	3	MASH
GSE135251	SRR9883051	MASLD	GepLiver-bulk-07	Homo sapiens	liver biopsy	NA	NA	NA	4	3	MASH
GSE135251	SRR9883054	MASLD	GepLiver-bulk-07	Homo sapiens	liver biopsy	NA	NA	NA	3	3	MASH
GSE135251	SRR9883057	MASLD	GepLiver-bulk-07	Homo sapiens	liver biopsy	NA	NA	NA	5	3	MASH
GSE135251	SRR9883063	MASLD	GepLiver-bulk-07	Homo sapiens	liver biopsy	NA	NA	NA	6	3	MASH
GSE135251	SRR9883069	MASLD	GepLiver-bulk-07	Homo sapiens	liver biopsy	NA	NA	NA	5	3	MASH
GSE135251	SRR9883071	MASLD	GepLiver-bulk-07	Homo sapiens	liver biopsy	NA	NA	NA	5	3	MASH
GSE135251	SRR9883087	MASLD	GepLiver-bulk-07	Homo sapiens	liver biopsy	NA	NA	NA	5	3	MASH
GSE135251	SRR9883090	MASLD	GepLiver-bulk-07	Homo sapiens	liver biopsy	NA	NA	NA	4	3	MASH
GSE135251	SRR9883097	MASLD	GepLiver-bulk-07	Homo sapiens	liver biopsy	NA	NA	NA	7	3	MASH
GSE135251	SRR9883098	MASLD	GepLiver-bulk-07	Homo sapiens	liver biopsy	NA	NA	NA	5	3	MASH
GSE135251	SRR9883103	MASLD	GepLiver-bulk-07	Homo sapiens	liver biopsy	NA	NA	NA	8	3	MASH
GSE135251	SRR9883108	MASLD	GepLiver-bulk-07	Homo sapiens	liver biopsy	NA	NA	NA	4	3	MASH
GSE135251	SRR9883111	MASLD	GepLiver-bulk-07	Homo sapiens	liver biopsy	NA	NA	NA	5	3	MASH
GSE135251	SRR9883113	MASLD	GepLiver-bulk-07	Homo sapiens	liver biopsy	NA	NA	NA	7	3	MASH
GSE135251	SRR9883116	MASLD	GepLiver-bulk-07	Homo sapiens	liver biopsy	NA	NA	NA	7	3	MASH
GSE135251	SRR9883117	MASLD	GepLiver-bulk-07	Homo sapiens	liver biopsy	NA	NA	NA	6	3	MASH
GSE135251	SRR9883118	MASLD	GepLiver-bulk-07	Homo sapiens	liver biopsy	NA	NA	NA	7	3	MASH
GSE135251	SRR9883119	MASLD	GepLiver-bulk-07	Homo sapiens	liver biopsy	NA	NA	NA	4	3	MASH
GSE135251	SRR9883122	MASLD	GepLiver-bulk-07	Homo sapiens	liver biopsy	NA	NA	NA	5	3	MASH
GSE135251	SRR9883123	MASLD	GepLiver-bulk-07	Homo sapiens	liver biopsy	NA	NA	NA	3	3	MASH
GSE135251	SRR9883127	MASLD	GepLiver-bulk-07	Homo sapiens	liver biopsy	NA	NA	NA	4	3	MASH
GSE135251	SRR9883129	MASLD	GepLiver-bulk-07	Homo sapiens	liver biopsy	NA	NA	NA	3	3	MASH
GSE135251	SRR9883143	MASLD	GepLiver-bulk-07	Homo sapiens	liver biopsy	NA	NA	NA	6	3	MASH
GSE135251	SRR9883153	MASLD	GepLiver-bulk-07	Homo sapiens	liver biopsy	NA	NA	NA	6	3	MASH
GSE135251	SRR9883154	MASLD	GepLiver-bulk-07	Homo sapiens	liver biopsy	NA	NA	NA	3	3	MASH
GSE135251	SRR9883158	MASLD	GepLiver-bulk-07	Homo sapiens	liver biopsy	NA	NA	NA	6	3	MASH
GSE135251	SRR9883161	MASLD	GepLiver-bulk-07	Homo sapiens	liver biopsy	NA	NA	NA	4	3	MASH
GSE135251	SRR9883162	MASLD	GepLiver-bulk-07	Homo sapiens	liver biopsy	NA	NA	NA	5	3	MASH
GSE135251	SRR9883163	MASLD	GepLiver-bulk-07	Homo sapiens	liver biopsy	NA	NA	NA	5	3	MASH
GSE135251	SRR9883167	MASLD	GepLiver-bulk-07	Homo sapiens	liver biopsy	NA	NA	NA	6	3	MASH
GSE135251	SRR9883168	MASLD	GepLiver-bulk-07	Homo sapiens	liver biopsy	NA	NA	NA	7	3	MASH
GSE135251	SRR9883171	MASLD	GepLiver-bulk-07	Homo sapiens	liver biopsy	NA	NA	NA	7	3	MASH
GSE135251	SRR9882999	MASLD	GepLiver-bulk-07	Homo sapiens	liver biopsy	NA	NA	NA	5	3	MASH
GSE162694	SRR13199852	MASLD	GepLiver-bulk-08	Homo sapiens	Liver biopsy	Male	36	NA	3	0
GSE162694	SRR13199853	MASLD	GepLiver-bulk-08	Homo sapiens	Liver biopsy	Female	55	NA	3	1
GSE162694	SRR13199855	MASLD	GepLiver-bulk-08	Homo sapiens	Liver biopsy	Female	46	NA	7	3
GSE162694	SRR13199876	MASLD	GepLiver-bulk-08	Homo sapiens	Liver biopsy	Female	50	NA	7	3
GSE162694	SRR13199858	MASLD	GepLiver-bulk-08	Homo sapiens	Liver biopsy	Male	65	NA	4	0
GSE162694	SRR13199934	MASLD	GepLiver-bulk-08	Homo sapiens	Liver biopsy	Female	45	NA	5	3
GSE162694	SRR13199860	MASLD	GepLiver-bulk-08	Homo sapiens	Liver biopsy	Female	22	NA	4	1
GSE162694	SRR13199938	MASLD	GepLiver-bulk-08	Homo sapiens	Liver biopsy	Male	32	NA	6	3
GSE162694	SRR13199859	MASLD	GepLiver-bulk-08	Homo sapiens	Liver biopsy	Male	45	NA	5	2
GSE162694	SRR13199864	MASLD	GepLiver-bulk-08	Homo sapiens	Liver biopsy	Female	59	NA	6	2
GSE162694	SRR13199865	MASLD	GepLiver-bulk-08	Homo sapiens	Liver biopsy	Female	61	NA	5	2
GSE162694	SRR13199875	MASLD	GepLiver-bulk-08	Homo sapiens	Liver biopsy	Female	46	NA	5	2
GSE162694	SRR13199877	MASLD	GepLiver-bulk-08	Homo sapiens	Liver biopsy	Female	18	NA	7	2
GSE162694	SRR13199878	MASLD	GepLiver-bulk-08	Homo sapiens	Liver biopsy	Male	34	NA	4	1
GSE162694	SRR13199879	MASLD	GepLiver-bulk-08	Homo sapiens	Liver biopsy	Female	57	NA	5	2
GSE162694	SRR13199881	MASLD	GepLiver-bulk-08	Homo sapiens	Liver biopsy	Male	59	NA	6	2
GSE162694	SRR13199882	MASLD	GepLiver-bulk-08	Homo sapiens	Liver biopsy	Male	64	NA	6	2
GSE162694	SRR13199884	MASLD	GepLiver-bulk-08	Homo sapiens	Liver biopsy	Female	35	NA	7	2
GSE162694	SRR13199885	MASLD	GepLiver-bulk-08	Homo sapiens	Liver biopsy	Female	51	NA	7	2
GSE162694	SRR13199888	MASLD	GepLiver-bulk-08	Homo sapiens	Liver biopsy	Male	54	NA	7	2
GSE162694	SRR13199890	MASLD	GepLiver-bulk-08	Homo sapiens	Liver biopsy	Male	58	NA	3	1
GSE162694	SRR13199893	MASLD	GepLiver-bulk-08	Homo sapiens	Liver biopsy	Female	32	NA	6	2
GSE162694	SRR13199921	MASLD	GepLiver-bulk-08	Homo sapiens	Liver biopsy	Female	20	NA	5	2
GSE162694	SRR13199894	MASLD	GepLiver-bulk-08	Homo sapiens	Liver biopsy	Female	48	NA	2	0
GSE162694	SRR13199927	MASLD	GepLiver-bulk-08	Homo sapiens	Liver biopsy	Female	25	NA	7	2
GSE162694	SRR13199902	MASLD	GepLiver-bulk-08	Homo sapiens	Liver biopsy	Male	35	NA	3	0
GSE162694	SRR13199931	MASLD	GepLiver-bulk-08	Homo sapiens	Liver biopsy	Female	33	NA	7	2
GSE162694	SRR13199914	MASLD	GepLiver-bulk-08	Homo sapiens	Liver biopsy	Female	66	NA	4	1
GSE162694	SRR13199915	MASLD	GepLiver-bulk-08	Homo sapiens	Liver biopsy	Male	42	NA	4	2
GSE162694	SRR13199916	MASLD	GepLiver-bulk-08	Homo sapiens	Liver biopsy	Female	57	NA	4	2
GSE162694	SRR13199917	MASLD	GepLiver-bulk-08	Homo sapiens	Liver biopsy	Male	65	NA	3	0
GSE162694	SRR13199977	MASLD	GepLiver-bulk-08	Homo sapiens	Liver biopsy	Female	33	NA	5	2
GSE162694	SRR13199919	MASLD	GepLiver-bulk-08	Homo sapiens	Liver biopsy	Female	53	NA	2	0
GSE162694	SRR13199920	MASLD	GepLiver-bulk-08	Homo sapiens	Liver biopsy	Female	20	NA	1	0
GSE162694	SRR13199979	MASLD	GepLiver-bulk-08	Homo sapiens	Liver biopsy	Female	39	NA	5	2
GSE162694	SRR13199988	MASLD	GepLiver-bulk-08	Homo sapiens	Liver biopsy	Male	30	NA	6	2
GSE162694	SRR13199991	MASLD	GepLiver-bulk-08	Homo sapiens	Liver biopsy	Male	48	NA	6	2
GSE162694	SRR13199925	MASLD	GepLiver-bulk-08	Homo sapiens	Liver biopsy	Female	30	NA	3	0
GSE162694	SRR13199856	MASLD	GepLiver-bulk-08	Homo sapiens	Liver biopsy	Male	47	NA	5	1
GSE162694	SRR13199928	MASLD	GepLiver-bulk-08	Homo sapiens	Liver biopsy	Female	54	NA	4	0
GSE162694	SRR13199930	MASLD	GepLiver-bulk-08	Homo sapiens	Liver biopsy	Female	28	NA	1	0
GSE162694	SRR13199863	MASLD	GepLiver-bulk-08	Homo sapiens	Liver biopsy	Male	25	NA	5	1
GSE162694	SRR13199932	MASLD	GepLiver-bulk-08	Homo sapiens	Liver biopsy	Female	72	NA	3	0
GSE162694	SRR13199892	MASLD	GepLiver-bulk-08	Homo sapiens	Liver biopsy	Female	22	NA	6	1
GSE162694	SRR13199936	MASLD	GepLiver-bulk-08	Homo sapiens	Liver biopsy	Male	50	NA	1	0
GSE162694	SRR13199912	MASLD	GepLiver-bulk-08	Homo sapiens	Liver biopsy	Male	37	NA	5	1
GSE162694	SRR13199939	MASLD	GepLiver-bulk-08	Homo sapiens	Liver biopsy	Female	53	NA	2	0
GSE162694	SRR13199941	MASLD	GepLiver-bulk-08	Homo sapiens	Liver biopsy	Female	46	NA	2	0
GSE162694	SRR13199942	MASLD	GepLiver-bulk-08	Homo sapiens	Liver biopsy	Female	60	NA	2	1
GSE162694	SRR13199943	MASLD	GepLiver-bulk-08	Homo sapiens	Liver biopsy	Female	49	NA	2	1
GSE162694	SRR13199945	MASLD	GepLiver-bulk-08	Homo sapiens	Liver biopsy	Female	40	NA	3	0
GSE162694	SRR13199946	MASLD	GepLiver-bulk-08	Homo sapiens	Liver biopsy	Female	34	NA	1	2
GSE162694	SRR13199947	MASLD	GepLiver-bulk-08	Homo sapiens	Liver biopsy	Female	25	NA	1	0
GSE162694	SRR13199948	MASLD	GepLiver-bulk-08	Homo sapiens	Liver biopsy	Female	32	NA	1	1
GSE162694	SRR13199950	MASLD	GepLiver-bulk-08	Homo sapiens	Liver biopsy	Female	34	NA	4	1
GSE162694	SRR13199951	MASLD	GepLiver-bulk-08	Homo sapiens	Liver biopsy	Female	62	NA	4	1
GSE162694	SRR13199953	MASLD	GepLiver-bulk-08	Homo sapiens	Liver biopsy	Female	46	NA	3	0
GSE162694	SRR13199918	MASLD	GepLiver-bulk-08	Homo sapiens	Liver biopsy	Male	54	NA	5	1
GSE162694	SRR13199923	MASLD	GepLiver-bulk-08	Homo sapiens	Liver biopsy	Male	40	NA	5	1
GSE162694	SRR13199924	MASLD	GepLiver-bulk-08	Homo sapiens	Liver biopsy	Female	64	NA	6	1
GSE162694	SRR13199962	MASLD	GepLiver-bulk-08	Homo sapiens	Liver biopsy	Female	46	NA	1	1
GSE162694	SRR13199963	MASLD	GepLiver-bulk-08	Homo sapiens	Liver biopsy	Female	60	NA	3	2
GSE162694	SRR13199964	MASLD	GepLiver-bulk-08	Homo sapiens	Liver biopsy	Female	43	NA	4	2
GSE162694	SRR13199967	MASLD	GepLiver-bulk-08	Homo sapiens	Liver biopsy	Female	39	NA	2	0
GSE162694	SRR13199973	MASLD	GepLiver-bulk-08	Homo sapiens	Liver biopsy	Female	53	NA	1	0
GSE162694	SRR13199974	MASLD	GepLiver-bulk-08	Homo sapiens	Liver biopsy	Female	21	NA	1	1
GSE162694	SRR13199976	MASLD	GepLiver-bulk-08	Homo sapiens	Liver biopsy	Female	42	NA	3	2
GSE162694	SRR13199955	MASLD	GepLiver-bulk-08	Homo sapiens	Liver biopsy	Male	42	NA	6	1
GSE162694	SRR13199957	MASLD	GepLiver-bulk-08	Homo sapiens	Liver biopsy	Female	56	NA	5	1
GSE162694	SRR13199978	MASLD	GepLiver-bulk-08	Homo sapiens	Liver biopsy	Female	60	NA	5	1
GSE162694	SRR13199980	MASLD	GepLiver-bulk-08	Homo sapiens	Liver biopsy	Female	54	NA	2	0
GSE162694	SRR13199981	MASLD	GepLiver-bulk-08	Homo sapiens	Liver biopsy	Female	44	NA	1	0
GSE162694	SRR13199983	MASLD	GepLiver-bulk-08	Homo sapiens	Liver biopsy	Male	36	NA	2	0
GSE162694	SRR13199985	MASLD	GepLiver-bulk-08	Homo sapiens	Liver biopsy	Female	68	NA	6	1
GSE162694	SRR13199986	MASLD	GepLiver-bulk-08	Homo sapiens	Liver biopsy	Female	58	NA	1	1
GSE162694	SRR13199993	MASLD	GepLiver-bulk-08	Homo sapiens	Liver biopsy	Female	48	NA	5	1
GSE162694	SRR13199989	MASLD	GepLiver-bulk-08	Homo sapiens	Liver biopsy	Male	52	NA	4	3
GSE162694	SRR13199990	MASLD	GepLiver-bulk-08	Homo sapiens	Liver biopsy	Male	20	NA	1	0
GSE162694	SRR13199895	MASLD	GepLiver-bulk-08	Homo sapiens	Liver biopsy	Male	32	NA	5	0
GSE162694	SRR13199959	MASLD	GepLiver-bulk-08	Homo sapiens	Liver biopsy	Female	49	NA	5	0
GSE162694	SRR13199992	MASLD	GepLiver-bulk-08	Homo sapiens	Liver biopsy	Male	48	NA	5	0
GSE162694	SRR13199854	Normal	GepLiver-bulk-08	Homo sapiens	Liver biopsy	Female	18-49	NA	NA	NA
GSE162694	SRR13199857	Normal	GepLiver-bulk-08	Homo sapiens	Liver biopsy	Female	50-69	NA	NA	NA
GSE162694	SRR13199861	Normal	GepLiver-bulk-08	Homo sapiens	Liver biopsy	Female	50-69	NA	NA	NA
GSE162694	SRR13199862	Normal	GepLiver-bulk-08	Homo sapiens	Liver biopsy	Female	18-49	NA	NA	NA
GSE162694	SRR13199867	Normal	GepLiver-bulk-08	Homo sapiens	Liver biopsy	Female	18-49	NA	NA	NA
GSE162694	SRR13199889	Normal	GepLiver-bulk-08	Homo sapiens	Liver biopsy	Female	50-69	NA	NA	NA
GSE162694	SRR13199922	Normal	GepLiver-bulk-08	Homo sapiens	Liver biopsy	Female	50-69	NA	NA	NA
GSE162694	SRR13199929	Normal	GepLiver-bulk-08	Homo sapiens	Liver biopsy	Male	50-69	NA	NA	NA
GSE162694	SRR13199933	Normal	GepLiver-bulk-08	Homo sapiens	Liver biopsy	Female	18-49	NA	NA	NA
GSE162694	SRR13199935	Normal	GepLiver-bulk-08	Homo sapiens	Liver biopsy	Female	18-49	NA	NA	NA
GSE162694	SRR13199937	Normal	GepLiver-bulk-08	Homo sapiens	Liver biopsy	Female	18-49	NA	NA	NA
GSE162694	SRR13199940	Normal	GepLiver-bulk-08	Homo sapiens	Liver biopsy	Female	18-49	NA	NA	NA
GSE162694	SRR13199944	Normal	GepLiver-bulk-08	Homo sapiens	Liver biopsy	Female	18-49	NA	NA	NA
GSE162694	SRR13199949	Normal	GepLiver-bulk-08	Homo sapiens	Liver biopsy	Female	18-49	NA	NA	NA
GSE162694	SRR13199952	Normal	GepLiver-bulk-08	Homo sapiens	Liver biopsy	Female	50-69	NA	NA	NA
GSE162694	SRR13199954	Normal	GepLiver-bulk-08	Homo sapiens	Liver biopsy	Female	18-49	NA	NA	NA
GSE162694	SRR13199956	Normal	GepLiver-bulk-08	Homo sapiens	Liver biopsy	Female	18-49	NA	NA	NA
GSE162694	SRR13199958	Normal	GepLiver-bulk-08	Homo sapiens	Liver biopsy	Female	18-49	NA	NA	NA
GSE162694	SRR13199960	Normal	GepLiver-bulk-08	Homo sapiens	Liver biopsy	Female	18-49	NA	NA	NA
GSE162694	SRR13199961	Normal	GepLiver-bulk-08	Homo sapiens	Liver biopsy	Female	18-49	NA	NA	NA
GSE162694	SRR13199965	Normal	GepLiver-bulk-08	Homo sapiens	Liver biopsy	Female	50-69	NA	NA	NA
GSE162694	SRR13199966	Normal	GepLiver-bulk-08	Homo sapiens	Liver biopsy	Female	50-69	NA	NA	NA
GSE162694	SRR13199968	Normal	GepLiver-bulk-08	Homo sapiens	Liver biopsy	Female	18-49	NA	NA	NA
GSE162694	SRR13199969	Normal	GepLiver-bulk-08	Homo sapiens	Liver biopsy	Female	50-69	NA	NA	NA
GSE162694	SRR13199970	Normal	GepLiver-bulk-08	Homo sapiens	Liver biopsy	Female	18-49	NA	NA	NA
GSE162694	SRR13199971	Normal	GepLiver-bulk-08	Homo sapiens	Liver biopsy	Female	18-49	NA	NA	NA
GSE162694	SRR13199972	Normal	GepLiver-bulk-08	Homo sapiens	Liver biopsy	Female	18-49	NA	NA	NA
GSE162694	SRR13199975	Normal	GepLiver-bulk-08	Homo sapiens	Liver biopsy	Female	18-49	NA	NA	NA
GSE162694	SRR13199984	Normal	GepLiver-bulk-08	Homo sapiens	Liver biopsy	Female	50-69	NA	NA	NA
GSE162694	SRR13199987	Normal	GepLiver-bulk-08	Homo sapiens	Liver biopsy	Male	50-69	NA	NA	NA
GSE162694	SRR13199994	Normal	GepLiver-bulk-08	Homo sapiens	Liver biopsy	Male	50-69	NA	NA	NA
GSE167523	SRR13797132	MASLD	Gepliver-bulk-09	Homo sapiens	Liver biopsy	50-69	Male	NA	NA	NA
GSE167523	SRR13797133	MASLD	Gepliver-bulk-09	Homo sapiens	Liver biopsy	18-49	Male	NA	NA	NA
GSE167523	SRR13797134	MASLD	Gepliver-bulk-09	Homo sapiens	Liver biopsy	>=70	Male	NA	NA	NA
GSE167523	SRR13797135	MASLD	Gepliver-bulk-09	Homo sapiens	Liver biopsy	50-69	Male	NA	NA	NA
GSE167523	SRR13797136	MASLD	Gepliver-bulk-09	Homo sapiens	Liver biopsy	50-69	Male	NA	NA	NA
GSE167523	SRR13797137	MASLD	Gepliver-bulk-09	Homo sapiens	Liver biopsy	18-49	Male	NA	NA	NA
GSE167523	SRR13797138	MASLD	Gepliver-bulk-09	Homo sapiens	Liver biopsy	50-69	Male	NA	NA	NA
GSE167523	SRR13797139	MASLD	Gepliver-bulk-09	Homo sapiens	Liver biopsy	18-49	Male	NA	NA	NA
GSE167523	SRR13797140	MASLD	Gepliver-bulk-09	Homo sapiens	Liver biopsy	50-69	Male	NA	NA	NA
GSE167523	SRR13797141	MASLD	Gepliver-bulk-09	Homo sapiens	Liver biopsy	18-49	Male	NA	NA	NA
GSE167523	SRR13797142	MASLD	Gepliver-bulk-09	Homo sapiens	Liver biopsy	50-69	Male	NA	NA	NA
GSE167523	SRR13797143	MASLD	Gepliver-bulk-09	Homo sapiens	Liver biopsy	18-49	Male	NA	NA	NA
GSE167523	SRR13797144	MASLD	Gepliver-bulk-09	Homo sapiens	Liver biopsy	18-49	Female	NA	NA	NA
GSE167523	SRR13797145	MASLD	Gepliver-bulk-09	Homo sapiens	Liver biopsy	18-49	Male	NA	NA	NA
GSE167523	SRR13797146	MASLD	Gepliver-bulk-09	Homo sapiens	Liver biopsy	50-69	Female	NA	NA	NA
GSE167523	SRR13797147	MASLD	Gepliver-bulk-09	Homo sapiens	Liver biopsy	50-69	Male	NA	NA	NA
GSE167523	SRR13797148	MASLD	Gepliver-bulk-09	Homo sapiens	Liver biopsy	18-49	Male	NA	NA	NA
GSE167523	SRR13797149	MASLD	Gepliver-bulk-09	Homo sapiens	Liver biopsy	50-69	Male	NA	NA	NA
GSE167523	SRR13797150	MASLD	Gepliver-bulk-09	Homo sapiens	Liver biopsy	50-69	Male	NA	NA	NA
GSE167523	SRR13797151	MASLD	Gepliver-bulk-09	Homo sapiens	Liver biopsy	18-49	Male	NA	NA	NA
GSE167523	SRR13797152	MASLD	Gepliver-bulk-09	Homo sapiens	Liver biopsy	50-69	Female	NA	NA	NA
GSE167523	SRR13797153	MASLD	Gepliver-bulk-09	Homo sapiens	Liver biopsy	50-69	Female	NA	NA	NA
GSE167523	SRR13797154	MASLD	Gepliver-bulk-09	Homo sapiens	Liver biopsy	18-49	Male	NA	NA	NA
GSE167523	SRR13797155	MASLD	Gepliver-bulk-09	Homo sapiens	Liver biopsy	50-69	Male	NA	NA	NA
GSE167523	SRR13797156	MASLD	Gepliver-bulk-09	Homo sapiens	Liver biopsy	18-49	Male	NA	NA	NA
GSE167523	SRR13797157	MASLD	Gepliver-bulk-09	Homo sapiens	Liver biopsy	18-49	Male	NA	NA	NA
GSE167523	SRR13797158	MASLD	Gepliver-bulk-09	Homo sapiens	Liver biopsy	18-49	Male	NA	NA	NA
GSE167523	SRR13797159	MASLD	Gepliver-bulk-09	Homo sapiens	Liver biopsy	50-69	Male	NA	NA	NA
GSE167523	SRR13797160	MASLD	Gepliver-bulk-09	Homo sapiens	Liver biopsy	18-49	Male	NA	NA	NA
GSE167523	SRR13797161	MASLD	Gepliver-bulk-09	Homo sapiens	Liver biopsy	50-69	Male	NA	NA	NA
GSE167523	SRR13797162	MASLD	Gepliver-bulk-09	Homo sapiens	Liver biopsy	18-49	Male	NA	NA	NA
GSE167523	SRR13797163	MASLD	Gepliver-bulk-09	Homo sapiens	Liver biopsy	>=70	Male	NA	NA	NA
GSE167523	SRR13797164	MASLD	Gepliver-bulk-09	Homo sapiens	Liver biopsy	50-69	Male	NA	NA	NA
GSE167523	SRR13797165	MASLD	Gepliver-bulk-09	Homo sapiens	Liver biopsy	50-69	Male	NA	NA	NA
GSE167523	SRR13797166	MASLD	Gepliver-bulk-09	Homo sapiens	Liver biopsy	18-49	Male	NA	NA	NA
GSE167523	SRR13797167	MASLD	Gepliver-bulk-09	Homo sapiens	Liver biopsy	18-49	Male	NA	NA	NA
GSE167523	SRR13797168	MASLD	Gepliver-bulk-09	Homo sapiens	Liver biopsy	18-49	Male	NA	NA	NA
GSE167523	SRR13797169	MASLD	Gepliver-bulk-09	Homo sapiens	Liver biopsy	50-69	Female	NA	NA	NA
GSE167523	SRR13797170	MASLD	Gepliver-bulk-09	Homo sapiens	Liver biopsy	18-49	Female	NA	NA	NA
GSE167523	SRR13797171	MASLD	Gepliver-bulk-09	Homo sapiens	Liver biopsy	18-49	Male	NA	NA	NA
GSE167523	SRR13797172	MASLD	Gepliver-bulk-09	Homo sapiens	Liver biopsy	18-49	Male	NA	NA	NA
GSE167523	SRR13797173	MASLD	Gepliver-bulk-09	Homo sapiens	Liver biopsy	>=70	Female	NA	NA	NA
GSE167523	SRR13797174	MASLD	Gepliver-bulk-09	Homo sapiens	Liver biopsy	18-49	Male	NA	NA	NA
GSE167523	SRR13797175	MASLD	Gepliver-bulk-09	Homo sapiens	Liver biopsy	50-69	Male	NA	NA	NA
GSE167523	SRR13797176	MASLD	Gepliver-bulk-09	Homo sapiens	Liver biopsy	18-49	Male	NA	NA	NA
GSE167523	SRR13797177	MASLD	Gepliver-bulk-09	Homo sapiens	Liver biopsy	50-69	Male	NA	NA	NA
GSE167523	SRR13797178	MASLD	Gepliver-bulk-09	Homo sapiens	Liver biopsy	50-69	Male	NA	NA	NA
GSE167523	SRR13797179	MASLD	Gepliver-bulk-09	Homo sapiens	Liver biopsy	>=70	Female	NA	NA	NA
GSE167523	SRR13797180	MASLD	Gepliver-bulk-09	Homo sapiens	Liver biopsy	50-69	Female	NA	NA	NA
GSE167523	SRR13797181	MASLD	Gepliver-bulk-09	Homo sapiens	Liver biopsy	18-49	Male	NA	NA	NA
GSE167523	SRR13797182	MASLD	Gepliver-bulk-09	Homo sapiens	Liver biopsy	18-49	Male	NA	NA	NA
GSE167523	SRR13797183	MASLD	Gepliver-bulk-09	Homo sapiens	Liver biopsy	50-69	Female	NA	NA	NA
GSE167523	SRR13797184	MASLD	Gepliver-bulk-09	Homo sapiens	Liver biopsy	50-69	Female	NA	NA	NA
GSE167523	SRR13797185	MASLD	Gepliver-bulk-09	Homo sapiens	Liver biopsy	>=70	Female	NA	NA	NA
GSE167523	SRR13797186	MASLD	Gepliver-bulk-09	Homo sapiens	Liver biopsy	50-69	Female	NA	NA	NA
GSE167523	SRR13797187	MASLD	Gepliver-bulk-09	Homo sapiens	Liver biopsy	50-69	Female	NA	NA	NA
GSE167523	SRR13797188	MASLD	Gepliver-bulk-09	Homo sapiens	Liver biopsy	50-69	Female	NA	NA	NA
GSE167523	SRR13797189	MASLD	Gepliver-bulk-09	Homo sapiens	Liver biopsy	18-49	Female	NA	NA	NA
GSE167523	SRR13797190	MASLD	Gepliver-bulk-09	Homo sapiens	Liver biopsy	50-69	Male	NA	NA	NA
GSE167523	SRR13797191	MASLD	Gepliver-bulk-09	Homo sapiens	Liver biopsy	50-69	Female	NA	NA	NA
GSE167523	SRR13797192	MASLD	Gepliver-bulk-09	Homo sapiens	Liver biopsy	50-69	Female	NA	NA	NA
GSE167523	SRR13797193	MASLD	Gepliver-bulk-09	Homo sapiens	Liver biopsy	>=70	Female	NA	NA	NA
GSE167523	SRR13797194	MASLD	Gepliver-bulk-09	Homo sapiens	Liver biopsy	18-49	Female	NA	NA	NA
GSE167523	SRR13797195	MASLD	Gepliver-bulk-09	Homo sapiens	Liver biopsy	50-69	Male	NA	NA	NA
GSE167523	SRR13797196	MASLD	Gepliver-bulk-09	Homo sapiens	Liver biopsy	>=70	Male	NA	NA	NA
GSE167523	SRR13797197	MASLD	Gepliver-bulk-09	Homo sapiens	Liver biopsy	50-69	Female	NA	NA	NA
GSE167523	SRR13797198	MASLD	Gepliver-bulk-09	Homo sapiens	Liver biopsy	18-49	Male	NA	NA	NA
GSE167523	SRR13797199	MASLD	Gepliver-bulk-09	Homo sapiens	Liver biopsy	18-49	Male	NA	NA	NA
GSE167523	SRR13797200	MASLD	Gepliver-bulk-09	Homo sapiens	Liver biopsy	18-49	Male	NA	NA	NA
GSE167523	SRR13797201	MASLD	Gepliver-bulk-09	Homo sapiens	Liver biopsy	50-69	Male	NA	NA	NA
GSE167523	SRR13797202	MASLD	Gepliver-bulk-09	Homo sapiens	Liver biopsy	18-49	Male	NA	NA	NA
GSE167523	SRR13797203	MASLD	Gepliver-bulk-09	Homo sapiens	Liver biopsy	>=70	Female	NA	NA	NA
GSE167523	SRR13797204	MASLD	Gepliver-bulk-09	Homo sapiens	Liver biopsy	50-69	Male	NA	NA	NA
GSE167523	SRR13797205	MASLD	Gepliver-bulk-09	Homo sapiens	Liver biopsy	50-69	Male	NA	NA	NA
GSE167523	SRR13797206	MASLD	Gepliver-bulk-09	Homo sapiens	Liver biopsy	50-69	Female	NA	NA	NA
GSE167523	SRR13797207	MASLD	Gepliver-bulk-09	Homo sapiens	Liver biopsy	50-69	Male	NA	NA	NA
GSE167523	SRR13797208	MASLD	Gepliver-bulk-09	Homo sapiens	Liver biopsy	18-49	Male	NA	NA	NA
GSE167523	SRR13797209	MASLD	Gepliver-bulk-09	Homo sapiens	Liver biopsy	50-69	Female	NA	NA	NA
GSE167523	SRR13797210	MASLD	Gepliver-bulk-09	Homo sapiens	Liver biopsy	50-69	Female	NA	NA	NA
GSE167523	SRR13797211	MASLD	Gepliver-bulk-09	Homo sapiens	Liver biopsy	>=70	Male	NA	NA	NA
GSE167523	SRR13797212	MASLD	Gepliver-bulk-09	Homo sapiens	Liver biopsy	18-49	Male	NA	NA	NA
GSE167523	SRR13797213	MASLD	Gepliver-bulk-09	Homo sapiens	Liver biopsy	>=70	Male	NA	NA	NA
GSE167523	SRR13797214	MASLD	Gepliver-bulk-09	Homo sapiens	Liver biopsy	50-69	Male	NA	NA	NA
GSE167523	SRR13797215	MASLD	Gepliver-bulk-09	Homo sapiens	Liver biopsy	50-69	Female	NA	NA	NA
GSE167523	SRR13797216	MASLD	Gepliver-bulk-09	Homo sapiens	Liver biopsy	50-69	Male	NA	NA	NA
GSE167523	SRR13797217	MASLD	Gepliver-bulk-09	Homo sapiens	Liver biopsy	50-69	Female	NA	NA	NA
GSE167523	SRR13797218	MASLD	Gepliver-bulk-09	Homo sapiens	Liver biopsy	50-69	Female	NA	NA	NA
GSE167523	SRR13797219	MASLD	Gepliver-bulk-09	Homo sapiens	Liver biopsy	50-69	Female	NA	NA	NA
GSE167523	SRR13797220	MASLD	Gepliver-bulk-09	Homo sapiens	Liver biopsy	50-69	Male	NA	NA	NA
GSE167523	SRR13797221	MASLD	Gepliver-bulk-09	Homo sapiens	Liver biopsy	50-69	Female	NA	NA	NA
GSE167523	SRR13797222	MASLD	Gepliver-bulk-09	Homo sapiens	Liver biopsy	18-49	Male	NA	NA	NA
GSE167523	SRR13797223	MASLD	Gepliver-bulk-09	Homo sapiens	Liver biopsy	18-49	Male	NA	NA	NA
GSE167523	SRR13797224	MASLD	Gepliver-bulk-09	Homo sapiens	Liver biopsy	18-49	Female	NA	NA	NA
GSE167523	SRR13797225	MASLD	Gepliver-bulk-09	Homo sapiens	Liver biopsy	18-49	Male	NA	NA	NA
GSE167523	SRR13797226	MASLD	Gepliver-bulk-09	Homo sapiens	Liver biopsy	>=70	Female	NA	NA	NA
GSE167523	SRR13797227	MASLD	Gepliver-bulk-09	Homo sapiens	Liver biopsy	50-69	Female	NA	NA	NA
GSE167523	SRR13797228	MASLD	Gepliver-bulk-09	Homo sapiens	Liver biopsy	50-69	Female	NA	NA	NA
GSE167523	SRR13797229	MASLD	Gepliver-bulk-09	Homo sapiens	Liver biopsy	50-69	Male	NA	NA	NA
E-MTAB-6863	ERR2618803	MASLD	Gepliver-bulk-13	Homo sapiens	Liver biopsy	50-69	Male	NA	NA	NA
E-MTAB-6863	ERR2618804	MASLD	Gepliver-bulk-13	Homo sapiens	Liver biopsy	50-69	Female	NA	NA	NA
E-MTAB-6863	ERR2618805	MASLD	Gepliver-bulk-13	Homo sapiens	Liver biopsy	18-49	Male	NA	NA	NA
E-MTAB-6863	ERR2618806	MASLD	Gepliver-bulk-13	Homo sapiens	Liver biopsy	18-49	Male	NA	NA	NA
E-MTAB-6863	ERR2618808	MASLD	Gepliver-bulk-13	Homo sapiens	Liver biopsy	18-49	Male	NA	NA	NA
E-MTAB-6863	ERR2618809	MASLD	Gepliver-bulk-13	Homo sapiens	Liver biopsy	18-49	Male	NA	NA	NA
E-MTAB-6863	ERR2618810	MASLD	Gepliver-bulk-13	Homo sapiens	Liver biopsy	50-69	Female	NA	NA	NA
E-MTAB-6863	ERR2618811	MASLD	Gepliver-bulk-13	Homo sapiens	Liver biopsy	18-49	Male	NA	NA	NA
E-MTAB-6863	ERR2618812	MASLD	Gepliver-bulk-13	Homo sapiens	Liver biopsy	18-49	Male	NA	NA	NA
E-MTAB-6863	ERR2618814	MASLD	Gepliver-bulk-13	Homo sapiens	Liver biopsy	50-69	Male	NA	NA	NA
