# Supplementary material for: Identification of hub gene for the pathogenic mechanism and diagnosis of MASLD by enhanced bioinformatics analysis and machine learning
Source: PLoS One. 2025 May 28;20(5):e0324972. doi: 10.1371/journal.pone.0324972 (PMC12118866; doi:10.1371/journal.pone.0324972)
Supplement: S2 File — Results of GO and KEGG enrichment analysis with DEGs in MASLD. (XLSX) [file pone.0324972.s002.xlsx]

## Sheet: Table S2
Table S2. The complete Go and KEGG pathway of DEGs for MASLD
ID	Type	Description	GeneRatio	BgRatio	p.adjust	qvalue	geneID	Count
GO:0016054	GO: BP	organic acid catabolic process	33/430	282/18866	1.2614e-14	2.53415e-11	CEMIP2/TST/ETFA/MPST/FTCD/LDHD/HAL/PCBD1/FAH/UROC1/AASS/GOT1/HPD/HADHA/ALDH4A1/GOT2/PECR/AGXT/BCKDK/HAO2/GLUD1/PCCB/PHYH/GSTZ1/AHCY/HIBADH/GLUL/PON3/OTC/PON1/CRAT/HAO1/ACADVL	33
GO:0046395	GO: BP	carboxylic acid catabolic process	33/430	282/18866	1.2614e-14	2.53415e-11	CEMIP2/TST/ETFA/MPST/FTCD/LDHD/HAL/PCBD1/FAH/UROC1/AASS/GOT1/HPD/HADHA/ALDH4A1/GOT2/PECR/AGXT/BCKDK/HAO2/GLUD1/PCCB/PHYH/GSTZ1/AHCY/HIBADH/GLUL/PON3/OTC/PON1/CRAT/HAO1/ACADVL	33
GO:0044282	GO: BP	small molecule catabolic process	41/430	452/18866	4.89703e-14	6.55876e-11	CEMIP2/GALK1/TST/ETFA/MPST/ALDOC/FTCD/LDHD/HAL/TKFC/PCBD1/FAH/UROC1/AASS/SULT1A2/GOT1/HPD/HADHA/ALDH4A1/GOT2/PECR/AGXT/BCKDK/HAO2/GLUD1/GALM/PNKD/PCCB/PHYH/GSTZ1/AHCY/PGM1/HIBADH/GLUL/PON3/OTC/PON1/CRAT/HAO1/CDA/ACADVL	41
GO:0009636	GO: BP	response to toxic substance	29/430	250/18866	6.67519e-13	6.70523e-10	ABCC2/SLC30A1/PRDX2/MT1H/MT1G/TP53INP1/MPST/AKR7A3/MT1E/APOM/EPHX1/UBA52/GSTK1/S100A9/RGN/CES1/CAT/GLYAT/CST3/GSTZ1/MAOB/PRXL2A/MGST2/GSTA1/PON3/CCS/PON1/ATF4/ALB	29
GO:0006805	GO: BP	xenobiotic metabolic process	20/430	118/18866	2.42319e-12	1.94728e-09	AKR1C1/ABCC2/AKR7A3/EPHX1/CYP2A6/SULT1A2/CYP2D6/CYP2D7/AADAC/CES1/POR/GLYAT/MGST2/UGT1A4/GSTA1/PON3/UGT2B15/FMO3/UGT1A9/CYB5R3	20
GO:0071466	GO: BP	cellular response to xenobiotic stimulus	20/430	123/18866	5.38667e-12	3.34338e-09	AKR1C1/ABCC2/AKR7A3/EPHX1/CYP2A6/SULT1A2/CYP2D6/CYP2D7/AADAC/CES1/POR/GLYAT/MGST2/UGT1A4/GSTA1/PON3/UGT2B15/FMO3/UGT1A9/CYB5R3	20
GO:0009063	GO: BP	cellular amino acid catabolic process	20/430	124/18866	6.28953e-12	3.34338e-09	TST/MPST/FTCD/HAL/PCBD1/FAH/UROC1/AASS/GOT1/HPD/ALDH4A1/GOT2/AGXT/BCKDK/GLUD1/GSTZ1/AHCY/HIBADH/GLUL/OTC	20
GO:0008202	GO: BP	steroid metabolic process	32/430	332/18866	6.65679e-12	3.34338e-09	AKR1C1/FDPS/HSD3B7/EBP/LPCAT3/HSD17B14/SLC27A5/AKR1C2/CYP2A6/SULT1A2/H6PD/HSD17B8/LGMN/CYP2D6/SREBF1/CES1/CAT/POR/GPAM/FMO5/HMGCS2/STUB1/HSD11B1/HSD17B6/PON1/SERPINA6/LIPC/GC/UGT2B15/CYB5R3/ACADVL/UGT2B7	32
GO:0009410	GO: BP	response to xenobiotic stimulus	20/430	130/18866	1.54448e-11	6.59816e-09	AKR1C1/ABCC2/AKR7A3/EPHX1/CYP2A6/SULT1A2/CYP2D6/CYP2D7/AADAC/CES1/POR/GLYAT/MGST2/UGT1A4/GSTA1/PON3/UGT2B15/FMO3/UGT1A9/CYB5R3	20
GO:0006066	GO: BP	alcohol metabolic process	34/430	385/18866	1.64215e-11	6.59816e-09	ACSS2/AKR1C1/GALK1/FDPS/EBP/LPCAT3/IDH2/AKR1C2/TKFC/PCBD1/SULT1A2/H6PD/GOT1/ADH6/ACO2/CYP2D6/RETSAT/SREBF1/GPD1/CES1/CAT/POR/GPAM/FMO5/PECR/HMGCS2/ADH1A/IDH1/PON1/LIPC/HAO1/DHRS3/CYB5R3/ACADVL	34
GO:0022900	GO: BP	electron transport chain	23/430	184/18866	3.6839e-11	1.34563e-08	ETFA/SURF1/NDUFB9/AKR7A3/UQCRQ/CYB5A/COX7C/COX6C/NDUFA2/NDUFA4/ALDH4A1/GPD1/NDUFA6/POR/COX5B/CYC1/NDUFS1/NDUFB3/MAOB/UQCRC2/HSD17B6/DHRS3/NDUFS4	23
GO:1901605	GO: BP	alpha-amino acid metabolic process	24/430	202/18866	4.06793e-11	1.36208e-08	TST/MPST/FTCD/HAL/PCBD1/FAH/UROC1/AASS/GOT1/HPD/ALDH4A1/GOT2/GLYAT/AGXT/ASL/GLUD1/MTHFD1/GSTZ1/AHCY/HIBADH/GLUL/OTC/ATF4/GLYATL1	24
GO:0006520	GO: BP	cellular amino acid metabolic process	31/430	340/18866	5.95052e-11	1.83917e-08	PSMB8/TST/MPST/FTCD/PEPD/HAL/PSMD7/PCBD1/FAH/PSMD8/UROC1/PSME2/AASS/GOT1/HPD/ALDH4A1/SLC16A2/GOT2/GLYAT/AGXT/BCKDK/ASL/GLUD1/MTHFD1/GSTZ1/AHCY/HIBADH/GLUL/OTC/ATF4/GLYATL1	31
GO:0006605	GO: BP	protein targeting	35/430	444/18866	1.90805e-10	5.28201e-08	TIMM10/SRPRA/RPS8/RPS15A/RPS20/RPL21/RPL10A/GABARAP/RPS12/RPS14/RPS21/RPS27A/RAB7A/UBA52/PEX19/RPL11/RPL28/GSTK1/HSPA8/SREBF1/RPS4X/OS9/RPL30/CAT/PECR/AGXT/NUCB1/RTP3/HAO2/CHMP4B/CIB1/PHYH/IDH1/CRAT/HAO1	35
GO:1901606	GO: BP	alpha-amino acid catabolic process	17/430	104/18866	1.97188e-10	5.28201e-08	FTCD/HAL/PCBD1/FAH/UROC1/AASS/GOT1/HPD/ALDH4A1/GOT2/AGXT/GLUD1/GSTZ1/AHCY/HIBADH/GLUL/OTC	17
GO:0070972	GO: BP	protein localization to endoplasmic reticulum	20/430	152/18866	2.80693e-10	7.04891e-08	SRPRA/RPS8/RPS15A/RPS20/RPL21/RPL10A/RPS12/GPAA1/RPS14/RPS21/RPS27A/UBA52/RPL11/RPL28/BCAP31/RTN4/RPS4X/OS9/RPL30/CHMP4B	20
GO:0045333	GO: BP	cellular respiration	22/430	187/18866	3.23871e-10	7.65479e-08	ETFA/SURF1/NDUFB9/MDH2/UQCRQ/COX7C/IDH2/COX6C/NDUFA2/NDUFA4/ACO2/GPD1/NDUFA6/CAT/COX5B/CYC1/NDUFS1/NDUFB3/UQCRC2/IDH1/ATP5F1D/NDUFS4	22
GO:0098754	GO: BP	detoxification	19/430	138/18866	3.58002e-10	7.99139e-08	ABCC2/SLC30A1/PRDX2/MT1H/MT1G/TP53INP1/AKR7A3/MT1E/APOM/GSTK1/S100A9/RGN/CAT/GSTZ1/PRXL2A/MGST2/GSTA1/CCS/ALB	19
GO:0006413	GO: BP	translational initiation	22/430	192/18866	5.39681e-10	1.14128e-07	EIF3A/DNAJC3/RPS8/RPS15A/RPS20/RPL21/RPL10A/RPS12/DDX3X/RPS14/RPS21/PPP1R15B/RPS27A/UBA52/RPL11/RPL28/RPS4X/RPL30/EIF4H/EIF1/EIF4EBP1/ATF4	22
GO:0043312	GO: BP	neutrophil degranulation	36/430	487/18866	6.1011e-10	1.22571e-07	RAP2C/DNAJC3/SERPINA1/ALDOC/VAT1/DDX3X/S100A11/PSMD7/FCER1G/PPIA/ORM2/VAMP8/CREG1/RAB7A/CSTB/PDAP1/HSPA8/S100A9/PSAP/CAT/RHOA/GDI2/B4GALT1/IQGAP2/FGL2/CTSD/DPP7/CST3/APRT/PGM1/AGPAT2/IDH1/PGRMC1/CDA/FUCA1/CYB5R3	36
GO:0002283	GO: BP	neutrophil activation involved in immune response	36/430	490/18866	7.20866e-10	1.37926e-07	RAP2C/DNAJC3/SERPINA1/ALDOC/VAT1/DDX3X/S100A11/PSMD7/FCER1G/PPIA/ORM2/VAMP8/CREG1/RAB7A/CSTB/PDAP1/HSPA8/S100A9/PSAP/CAT/RHOA/GDI2/B4GALT1/IQGAP2/FGL2/CTSD/DPP7/CST3/APRT/PGM1/AGPAT2/IDH1/PGRMC1/CDA/FUCA1/CYB5R3	36
GO:0006631	GO: BP	fatty acid metabolic process	31/430	396/18866	2.55613e-09	4.66843e-07	ACSS2/AKR1C1/ETFA/CBR1/EPHX1/SLC27A5/AKR1C2/CYP2A6/PTGR1/HSD17B8/HADHA/CYP2D6/CYP2D7/RGN/SREBF1/CES1/POR/GPAM/PECR/HAO2/ALKBH7/PCCB/PHYH/GSTZ1/GSTA1/PON3/PON1/LIPC/CRAT/HAO1/ACADVL	31
GO:0052548	GO: BP	regulation of endopeptidase activity	32/430	434/18866	6.05577e-09	1.05792e-06	PSMB8/APLP2/BIRC2/SERPINA1/DDX3X/PZP/FURIN/ITIH3/PERP/PSME2/RACK1/LGMN/CSTB/BCAP31/S100A9/ITIH1/POR/RHOA/SPP2/CTSD/CST3/ADRM1/SERPINA5/SERPINF1/SERPINA6/SERPIND1/SERPINC1/SERPINA7/DAP/KNG1/HRG/EFNA1	32
GO:0006790	GO: BP	sulfur compound metabolic process	29/430	371/18866	8.75518e-09	1.41317e-06	ACSS2/ABCC2/TST/MPST/DBI/TSTD1/AASS/SULT1A2/HSD17B8/GSTK1/CIAO2B/CNDP2/GPAM/GLYAT/AGXT/B4GALT1/HMGCS2/GLO1/SLC35D1/MTHFD1/PCCB/GSTZ1/MGST2/AHCY/GSTA1/IDH1/GHR/PC/BGN	29
GO:0006119	GO: BP	oxidative phosphorylation	18/430	149/18866	8.79274e-09	1.41317e-06	ATP5F1C/ATP5F1A/SURF1/NDUFB9/UQCRQ/COX7C/COX6C/NDUFA2/NDUFA4/NDUFA6/RHOA/COX5B/CYC1/NDUFS1/NDUFB3/UQCRC2/ATP5F1D/NDUFS4	18
GO:0052547	GO: BP	regulation of peptidase activity	33/430	466/18866	9.40805e-09	1.45391e-06	PSMB8/APLP2/BIRC2/SERPINA1/DDX3X/PZP/FURIN/ITIH3/PERP/PSME2/RACK1/LGMN/CSTB/BCAP31/S100A9/ITIH1/POR/RHOA/SPP2/CTSD/CST3/ADRM1/SERPINA5/SERPINF1/FN1/SERPINA6/SERPIND1/SERPINC1/SERPINA7/DAP/KNG1/HRG/EFNA1	33
GO:0045047	GO: BP	protein targeting to ER	16/430	120/18866	1.42792e-08	2.12495e-06	SRPRA/RPS8/RPS15A/RPS20/RPL21/RPL10A/RPS12/RPS14/RPS21/RPS27A/UBA52/RPL11/RPL28/RPS4X/RPL30/CHMP4B	16
GO:0006614	GO: BP	SRP-dependent cotranslational protein targeting to membrane	15/430	105/18866	1.56252e-08	2.24222e-06	SRPRA/RPS8/RPS15A/RPS20/RPL21/RPL10A/RPS12/RPS14/RPS21/RPS27A/UBA52/RPL11/RPL28/RPS4X/RPL30	15
GO:0005996	GO: BP	monosaccharide metabolic process	25/430	296/18866	2.08229e-08	2.88505e-06	GALK1/SLC23A2/ALDOC/IGFBP4/MDH2/CYB5A/GCKR/TKFC/H6PD/GOT1/RGN/GPD1/GPLD1/GOT2/B4GALT1/GALM/PGM1/UGT1A4/ATF4/PC/UGT2B15/FUCA1/UGT1A9/CYB5R3/UGT2B7	25
GO:0072599	GO: BP	establishment of protein localization to endoplasmic reticulum	16/430	124/18866	2.29993e-08	3.08037e-06	SRPRA/RPS8/RPS15A/RPS20/RPL21/RPL10A/RPS12/RPS14/RPS21/RPS27A/UBA52/RPL11/RPL28/RPS4X/RPL30/CHMP4B	16
GO:0006613	GO: BP	cotranslational protein targeting to membrane	15/430	109/18866	2.62325e-08	3.20695e-06	SRPRA/RPS8/RPS15A/RPS20/RPL21/RPL10A/RPS12/RPS14/RPS21/RPS27A/UBA52/RPL11/RPL28/RPS4X/RPL30	15
GO:0046487	GO: BP	glyoxylate metabolic process	6/430	10/18866	2.63208e-08	3.20695e-06	IDH2/ALDH4A1/GRHPR/GOT2/AGXT/IDH1	6
GO:0015980	GO: BP	energy derivation by oxidation of organic compounds	24/430	278/18866	2.63388e-08	3.20695e-06	ETFA/SURF1/NDUFB9/MDH2/UQCRQ/COX7C/IDH2/COX6C/NDUFA2/NDUFA4/ACO2/GPD1/NDUFA6/CAT/COX5B/CYC1/NDUFS1/NDUFB3/UQCRC2/PGM1/IDH1/ATP5F1D/ACADVL/NDUFS4	24
GO:1902652	GO: BP	secondary alcohol metabolic process	18/430	162/18866	3.30307e-08	3.90345e-06	FDPS/EBP/LPCAT3/IDH2/ACO2/CYP2D6/SREBF1/CES1/CAT/POR/GPAM/FMO5/HMGCS2/IDH1/PON1/LIPC/CYB5R3/ACADVL	18
GO:0006625	GO: BP	protein targeting to peroxisome	12/430	68/18866	3.87467e-08	4.20768e-06	RPS27A/UBA52/PEX19/GSTK1/CAT/PECR/AGXT/HAO2/PHYH/IDH1/CRAT/HAO1	12
GO:0072662	GO: BP	protein localization to peroxisome	12/430	68/18866	3.87467e-08	4.20768e-06	RPS27A/UBA52/PEX19/GSTK1/CAT/PECR/AGXT/HAO2/PHYH/IDH1/CRAT/HAO1	12
GO:0072663	GO: BP	establishment of protein localization to peroxisome	12/430	68/18866	3.87467e-08	4.20768e-06	RPS27A/UBA52/PEX19/GSTK1/CAT/PECR/AGXT/HAO2/PHYH/IDH1/CRAT/HAO1	12
GO:0002576	GO: BP	platelet degranulation	16/430	129/18866	4.06417e-08	4.25858e-06	APLP2/SERPINA1/ITIH3/FCER1G/ORM2/F5/PSAP/MAGED2/SPP2/FN1/KNG1/HRG/APOH/TF/ALB/PLG	16
GO:0043648	GO: BP	dicarboxylic acid metabolic process	14/430	97/18866	4.13351e-08	4.25858e-06	FTCD/HAL/MDH2/IDH2/UROC1/GOT1/ALDH4A1/GRHPR/GOT2/GLUD1/MTHFD1/PHYH/GLUL/IDH1	14
GO:0046034	GO: BP	ATP metabolic process	25/430	311/18866	5.51091e-08	5.53571e-06	ATP5F1C/ATP5F1A/GALK1/SURF1/NDUFB9/ALDOC/UQCRQ/COX7C/GCKR/COX6C/NDUFA2/NDUFA4/HSPA8/GPD1/NDUFA6/RHOA/COX5B/CYC1/NDUFS1/NDUFB3/DDIT4/UQCRC2/PGM1/ATP5F1D/NDUFS4	25
GO:0022904	GO: BP	respiratory electron transport chain	15/430	116/18866	6.14941e-08	6.02642e-06	ETFA/NDUFB9/UQCRQ/COX7C/COX6C/NDUFA2/NDUFA4/GPD1/NDUFA6/COX5B/CYC1/NDUFS1/NDUFB3/UQCRC2/NDUFS4	15
GO:0043574	GO: BP	peroxisomal transport	12/430	72/18866	7.52879e-08	7.20254e-06	RPS27A/UBA52/PEX19/GSTK1/CAT/PECR/AGXT/HAO2/PHYH/IDH1/CRAT/HAO1	12
GO:0019882	GO: BP	antigen processing and presentation	21/430	232/18866	8.83266e-08	8.2534e-06	PSMB8/RAB32/CALR/CTSF/PSMD7/FCER1G/PSMD8/PSME2/VAMP8/CTSL/RAB7A/LGMN/BCAP31/PSAP/FGL2/CTSD/CAPZB/HLA-DRB1/ARF1/AP2M1/HLA-DPB1	21
GO:0090150	GO: BP	establishment of protein localization to membrane	26/430	342/18866	9.11276e-08	8.32161e-06	TIMM10/SRPRA/RPS8/RPS15A/RPS20/RPL21/RPL10A/RPS12/AFDN/RPS14/RPS21/RAB26/KRT18/RPS27A/EGFR/UBA52/RACK1/PEX19/RPL11/RPL28/RPS4X/RPL30/RTP3/CHMP4B/CIB1/RAB11B	26
GO:0009064	GO: BP	glutamine family amino acid metabolic process	12/430	75/18866	1.2036e-07	1.07468e-05	FTCD/HAL/FAH/UROC1/GOT1/ALDH4A1/GOT2/ASL/GLUD1/GLUL/OTC/GLYATL1	12
GO:0006081	GO: BP	cellular aldehyde metabolic process	11/430	63/18866	1.61002e-07	1.40632e-05	AKR1C1/AKR7A3/IDH2/TKFC/ALDH4A1/GRHPR/GOT2/AGXT/GLO1/PNKD/IDH1	11
GO:0042445	GO: BP	hormone metabolic process	20/430	221/18866	1.80022e-07	1.539e-05	AKR1C1/HSD17B14/FURIN/AKR1C2/CTSL/H6PD/ADH6/HSD17B8/SLC16A2/CYP2D6/RETSAT/CES1/POR/ADH1A/STUB1/HSD17B6/GHR/DHRS3/UGT1A9/UGT2B7	20
GO:0034308	GO: BP	primary alcohol metabolic process	13/430	94/18866	2.11009e-07	1.76632e-05	ACSS2/AKR1C1/AKR1C2/SULT1A2/H6PD/ADH6/CYP2D6/RETSAT/GPD1/PECR/ADH1A/HAO1/DHRS3	13
GO:0042775	GO: BP	mitochondrial ATP synthesis coupled electron transport	13/430	97/18866	3.06914e-07	2.5167e-05	NDUFB9/UQCRQ/COX7C/COX6C/NDUFA2/NDUFA4/NDUFA6/COX5B/CYC1/NDUFS1/NDUFB3/UQCRC2/NDUFS4	13
GO:0042773	GO: BP	ATP synthesis coupled electron transport	13/430	98/18866	3.4663e-07	2.78552e-05	NDUFB9/UQCRQ/COX7C/COX6C/NDUFA2/NDUFA4/NDUFA6/COX5B/CYC1/NDUFS1/NDUFB3/UQCRC2/NDUFS4	13
GO:0006612	GO: BP	protein targeting to membrane	19/430	210/18866	3.6681e-07	2.88989e-05	SRPRA/RPS8/RPS15A/RPS20/RPL21/RPL10A/RPS12/RPS14/RPS21/RPS27A/UBA52/PEX19/RPL11/RPL28/RPS4X/RPL30/RTP3/CHMP4B/CIB1	19
GO:0007031	GO: BP	peroxisome organization	12/430	83/18866	3.78557e-07	2.92508e-05	RPS27A/UBA52/PEX19/GSTK1/CAT/PECR/AGXT/HAO2/PHYH/IDH1/CRAT/HAO1	12
GO:0048002	GO: BP	antigen processing and presentation of peptide antigen	18/430	194/18866	5.13667e-07	3.89418e-05	PSMB8/CALR/CTSF/PSMD7/FCER1G/PSMD8/PSME2/VAMP8/CTSL/RAB7A/LGMN/BCAP31/CTSD/CAPZB/HLA-DRB1/ARF1/AP2M1/HLA-DPB1	18
GO:0006536	GO: BP	glutamate metabolic process	8/430	33/18866	5.74707e-07	4.27624e-05	FTCD/HAL/UROC1/GOT1/ALDH4A1/GOT2/GLUD1/GLUL	8
GO:0000184	GO: BP	nuclear-transcribed mRNA catabolic process, nonsense-mediated decay	14/430	120/18866	6.1465e-07	4.46858e-05	RPS8/RPS15A/RPS20/RPL21/RPL10A/RPS12/RPS14/RPS21/RPS27A/UBA52/RPL11/RPL28/RPS4X/RPL30	14
GO:0098869	GO: BP	cellular oxidant detoxification	13/430	103/18866	6.22798e-07	4.46858e-05	PRDX2/TP53INP1/APOM/GSTK1/S100A9/RGN/CAT/GSTZ1/PRXL2A/MGST2/GSTA1/CCS/ALB	13
GO:0009060	GO: BP	aerobic respiration	12/430	87/18866	6.38575e-07	4.50139e-05	SURF1/MDH2/COX7C/IDH2/COX6C/NDUFA4/ACO2/CAT/COX5B/UQCRC2/IDH1/ATP5F1D	12
GO:0002478	GO: BP	antigen processing and presentation of exogenous peptide antigen	17/430	177/18866	6.54683e-07	4.53537e-05	PSMB8/CALR/CTSF/PSMD7/FCER1G/PSMD8/PSME2/VAMP8/CTSL/RAB7A/LGMN/CTSD/CAPZB/HLA-DRB1/ARF1/AP2M1/HLA-DPB1	17
GO:0043687	GO: BP	post-translational protein modification	25/430	363/18866	1.02301e-06	6.96688e-05	PROC/PSMB8/APLP2/DNAJC3/SERPINA1/IGFBP4/CALU/PSMD7/PSMD8/PSME2/CP/COPS6/F5/GPLD1/SPP2/NUCB1/CST3/FN1/SERPIND1/FBXW5/SERPINC1/RAB11B/KNG1/TF/ALB	25
GO:0010038	GO: BP	response to metal ion	25/430	366/18866	1.18859e-06	7.95958e-05	ABCC2/SLC30A1/MT1H/MT1G/CLIC4/MT1E/CALR/PEF1/CYB5A/HMOX1/EGFR/GOT1/LGMN/GPLD1/CAT/SUMO1/MAOB/BSG/SERPINF1/OTC/ENDOG/ATF4/AQP3/ATP5F1D/TF	25
GO:0019884	GO: BP	antigen processing and presentation of exogenous antigen	17/430	185/18866	1.21751e-06	8.01962e-05	PSMB8/CALR/CTSF/PSMD7/FCER1G/PSMD8/PSME2/VAMP8/CTSL/RAB7A/LGMN/CTSD/CAPZB/HLA-DRB1/ARF1/AP2M1/HLA-DPB1	17
GO:0046686	GO: BP	response to cadmium ion	10/430	64/18866	1.7196e-06	0.000111441	SLC30A1/MT1H/MT1G/MT1E/CYB5A/HMOX1/EGFR/GOT1/CAT/SUMO1	10
GO:0006575	GO: BP	cellular modified amino acid metabolic process	17/430	190/18866	1.76246e-06	0.000112406	FTCD/LPCAT3/GSTK1/ALDH4A1/SLC16A2/BBOX1/CNDP2/POR/GOT2/GLO1/MTHFD1/GSTZ1/MGST2/AHCY/GSTA1/IDH1/CRAT	17
GO:1990748	GO: BP	cellular detoxification	13/430	114/18866	2.00999e-06	0.000126189	PRDX2/TP53INP1/APOM/GSTK1/S100A9/RGN/CAT/GSTZ1/PRXL2A/MGST2/GSTA1/CCS/ALB	13
GO:0010951	GO: BP	negative regulation of endopeptidase activity	20/430	258/18866	2.09338e-06	0.000129403	APLP2/BIRC2/SERPINA1/DDX3X/PZP/FURIN/ITIH3/CSTB/ITIH1/POR/SPP2/CST3/SERPINA5/SERPINF1/SERPINA6/SERPIND1/SERPINC1/SERPINA7/KNG1/HRG	20
GO:0008203	GO: BP	cholesterol metabolic process	15/430	153/18866	2.30011e-06	0.000140028	FDPS/EBP/LPCAT3/CYP2D6/SREBF1/CES1/CAT/POR/GPAM/FMO5/HMGCS2/PON1/LIPC/CYB5R3/ACADVL	15
GO:0009074	GO: BP	aromatic amino acid family catabolic process	7/430	28/18866	2.38116e-06	0.000142799	FTCD/HAL/PCBD1/FAH/UROC1/HPD/GSTZ1	7
GO:0019080	GO: BP	viral gene expression	17/430	195/18866	2.51877e-06	0.00014883	EIF3A/RPS8/RPS15A/RPS20/RPL21/RPL10A/RPS12/PCBP2/RPS14/RPS21/FURIN/RPS27A/UBA52/RPL11/RPL28/RPS4X/RPL30	17
GO:0009072	GO: BP	aromatic amino acid family metabolic process	8/430	40/18866	2.76807e-06	0.00016119	FTCD/HAL/PCBD1/FAH/UROC1/HPD/MTHFD1/GSTZ1	8
GO:0097237	GO: BP	cellular response to toxic substance	13/430	122/18866	4.32074e-06	0.000245272	PRDX2/TP53INP1/APOM/GSTK1/S100A9/RGN/CAT/GSTZ1/PRXL2A/MGST2/GSTA1/CCS/ALB	13
GO:0016042	GO: BP	lipid catabolic process	23/430	343/18866	4.33408e-06	0.000245272	ETFA/TBL1XR1/HSD17B14/RAB7A/HADHA/PSAP/AADAC/GPLD1/CES1/PECR/HAO2/PCCB/PLA2G12B/PHYH/MGST2/IDH1/HSD11B1/HSD17B6/LIPC/CRAT/HAO1/FUCA1/ACADVL	23
GO:0045861	GO: BP	negative regulation of proteolysis	24/430	369/18866	4.53327e-06	0.000252982	APLP2/BIRC2/SERPINA1/DDX3X/PZP/FURIN/ITIH3/RPL11/CSTB/OS9/ITIH1/POR/SPP2/CST3/SERPINA5/SERPINF1/SERPINA6/SERPIND1/SERPINC1/SERPINA7/KNG1/HRG/TMEM59/EFNA1	24
GO:0010466	GO: BP	negative regulation of peptidase activity	20/430	272/18866	4.67972e-06	0.000257577	APLP2/BIRC2/SERPINA1/DDX3X/PZP/FURIN/ITIH3/CSTB/ITIH1/POR/SPP2/CST3/SERPINA5/SERPINF1/SERPINA6/SERPIND1/SERPINC1/SERPINA7/KNG1/HRG	20
GO:0035966	GO: BP	response to topologically incorrect protein	17/430	205/18866	4.96321e-06	0.000266286	SRPRA/DNAJC3/CALR/PPP1R15B/TPP1/RACK1/HSPA8/SDF2L1/TM7SF3/SYVN1/F12/STUB1/DNAJB1/ATF4/TMBIM6/AUP1/ACADVL	17
GO:0036293	GO: BP	response to decreased oxygen levels	24/430	371/18866	4.9705e-06	0.000266286	PSMB8/BIRC2/PHB2/PLOD1/PSMD7/HMOX1/ALAS1/PDLIM1/RPS27A/PSMD8/PSME2/UBA52/ITPR2/CAT/RHOA/EIF4EBP1/CST3/STUB1/DDIT4/AHCY/ENDOG/ATF4/AQP3/TMBIM6	24
GO:0006721	GO: BP	terpenoid metabolic process	13/430	124/18866	5.17958e-06	0.000273836	AKR1C1/FDPS/APOM/EGFR/ADH6/CYP2D6/GPC6/RETSAT/PECR/HMGCS2/ADH1A/DHRS3/UGT1A9	13
GO:0006720	GO: BP	isoprenoid metabolic process	14/430	144/18866	5.50532e-06	0.000287278	AKR1C1/FDPS/APOM/EGFR/ADH6/CYP2D6/GPC6/RETSAT/PECR/HMGCS2/ADH1A/PHYH/DHRS3/UGT1A9	14
GO:0035967	GO: BP	cellular response to topologically incorrect protein	15/430	166/18866	6.3236e-06	0.000325746	SRPRA/DNAJC3/CALR/PPP1R15B/TPP1/RACK1/HSPA8/SDF2L1/TM7SF3/SYVN1/STUB1/ATF4/TMBIM6/AUP1/ACADVL	15
GO:0016125	GO: BP	sterol metabolic process	15/430	169/18866	7.86793e-06	0.000395167	FDPS/EBP/LPCAT3/CYP2D6/SREBF1/CES1/CAT/POR/GPAM/FMO5/HMGCS2/PON1/LIPC/CYB5R3/ACADVL	15
GO:0052126	GO: BP	movement in host environment	15/430	169/18866	7.86793e-06	0.000395167	IFITM1/CLEC4G/CD4/PPIA/CXADR/EGFR/VAMP8/CTSL/RAB7A/CD81/MET/WWP1/CHMP4B/HLA-DRB1/PC	15
GO:0001666	GO: BP	response to hypoxia	23/430	359/18866	9.15933e-06	0.000454348	PSMB8/BIRC2/PHB2/PLOD1/PSMD7/HMOX1/ALAS1/PDLIM1/RPS27A/PSMD8/PSME2/UBA52/ITPR2/CAT/RHOA/EIF4EBP1/CST3/STUB1/DDIT4/AHCY/ENDOG/AQP3/TMBIM6	23
GO:0051917	GO: BP	regulation of fibrinolysis	5/430	14/18866	1.01522e-05	0.000497458	F11/F12/HRG/APOH/PLG	5
GO:1901568	GO: BP	fatty acid derivative metabolic process	15/430	175/18866	1.19959e-05	0.000580718	AKR1C1/CBR1/EPHX1/SLC27A5/AKR1C2/CYP2A6/PTGR1/HSD17B8/CYP2D6/CYP2D7/HMGCS2/MGST2/GSTA1/PON3/PON1	15
GO:0006694	GO: BP	steroid biosynthetic process	16/430	197/18866	1.22196e-05	0.000584502	FDPS/HSD3B7/EBP/LPCAT3/HSD17B14/SLC27A5/H6PD/HSD17B8/SREBF1/CES1/POR/GPAM/HMGCS2/HSD11B1/HSD17B6/CYB5R3	16
GO:0019058	GO: BP	viral life cycle	22/430	341/18866	1.28434e-05	0.000607113	IFITM1/CLEC4G/PCBP2/DDX3X/FURIN/DEK/CD4/PPIA/CXADR/ISG15/RPS27A/EGFR/VAMP8/CTSL/RAB7A/UBA52/CD81/HSPA8/WWP1/CHMP4B/HLA-DRB1/PC	22
GO:0046394	GO: BP	carboxylic acid biosynthetic process	23/430	367/18866	1.3071e-05	0.000610689	ACSS2/CBR1/HSD3B7/SLC27A5/AASS/GOT1/HSD17B8/CYP2D6/RGN/CES1/GOT2/PECR/AGXT/ASL/SLC35D1/GLUD1/MTHFD1/MGST2/GLUL/OTC/LIPC/BGN/ACADVL	23
GO:0016053	GO: BP	organic acid biosynthetic process	23/430	368/18866	1.36539e-05	0.000630588	ACSS2/CBR1/HSD3B7/SLC27A5/AASS/GOT1/HSD17B8/CYP2D6/RGN/CES1/GOT2/PECR/AGXT/ASL/SLC35D1/GLUD1/MTHFD1/MGST2/GLUL/OTC/LIPC/BGN/ACADVL	23
GO:0007596	GO: BP	blood coagulation	22/430	343/18866	1.40667e-05	0.000642274	PROC/PRDX2/SERPINA1/FCER1G/PROZ/F11/SAA1/F5/ITPR2/ACTG1/ACTB/CAPZB/F12/SERPINA5/FN1/C4BPB/SERPIND1/SERPINC1/KNG1/HRG/APOH/PLG	22
GO:0070482	GO: BP	response to oxygen levels	24/430	396/18866	1.47964e-05	0.000660716	PSMB8/BIRC2/PHB2/PLOD1/PSMD7/HMOX1/ALAS1/PDLIM1/RPS27A/PSMD8/PSME2/UBA52/ITPR2/CAT/RHOA/EIF4EBP1/CST3/STUB1/DDIT4/AHCY/ENDOG/ATF4/AQP3/TMBIM6	24
GO:0034976	GO: BP	response to endoplasmic reticulum stress	20/430	294/18866	1.47995e-05	0.000660716	SRPRA/DNAJC3/DDX3X/CALR/LPCAT3/ERP29/PPP1R15B/TPP1/RACK1/BCAP31/OS9/TMUB1/SDF2L1/SYVN1/STUB1/ATF4/TMBIM6/AUP1/ACADVL/CEBPB	20
GO:0019886	GO: BP	antigen processing and presentation of exogenous peptide antigen via MHC class II	11/430	99/18866	1.58023e-05	0.000697734	CTSF/FCER1G/CTSL/RAB7A/LGMN/CTSD/CAPZB/HLA-DRB1/ARF1/AP2M1/HLA-DPB1	11
GO:0072329	GO: BP	monocarboxylic acid catabolic process	13/430	138/18866	1.67047e-05	0.000728447	ETFA/LDHD/FAH/HADHA/PECR/AGXT/HAO2/PCCB/PHYH/PON3/CRAT/HAO1/ACADVL	13
GO:0030193	GO: BP	regulation of blood coagulation	10/430	82/18866	1.68605e-05	0.000728447	PROC/PRDX2/FCER1G/F11/F12/SERPINC1/KNG1/HRG/APOH/PLG	10
GO:0007599	GO: BP	hemostasis	22/430	348/18866	1.75986e-05	0.000752246	PROC/PRDX2/SERPINA1/FCER1G/PROZ/F11/SAA1/F5/ITPR2/ACTG1/ACTB/CAPZB/F12/SERPINA5/FN1/C4BPB/SERPIND1/SERPINC1/KNG1/HRG/APOH/PLG	22
GO:1901607	GO: BP	alpha-amino acid biosynthetic process	9/430	66/18866	1.78923e-05	0.000756752	AASS/GOT1/GOT2/AGXT/ASL/GLUD1/MTHFD1/GLUL/OTC	9
GO:0050817	GO: BP	coagulation	22/430	349/18866	1.83942e-05	0.000769875	PROC/PRDX2/SERPINA1/FCER1G/PROZ/F11/SAA1/F5/ITPR2/ACTG1/ACTB/CAPZB/F12/SERPINA5/FN1/C4BPB/SERPIND1/SERPINC1/KNG1/HRG/APOH/PLG	22
GO:1900046	GO: BP	regulation of hemostasis	10/430	83/18866	1.8786e-05	0.000778168	PROC/PRDX2/FCER1G/F11/F12/SERPINC1/KNG1/HRG/APOH/PLG	10
GO:0019216	GO: BP	regulation of lipid metabolic process	25/430	431/18866	2.0645e-05	0.000846444	FDPS/PHB2/TBL1XR1/LPCAT3/ALAS1/LSR/H6PD/RACK1/CD81/PSAP/AADAC/RGN/SREBF1/GPLD1/CES1/POR/GPAM/FMO5/HMGCS2/STUB1/GSTZ1/IDH1/ARF1/UGT1A9/ACADVL	25
GO:0006103	GO: BP	2-oxoglutarate metabolic process	5/430	16/18866	2.13302e-05	0.000865703	IDH2/GOT1/GOT2/PHYH/IDH1	5
GO:0006690	GO: BP	icosanoid metabolic process	12/430	122/18866	2.28055e-05	0.000907937	AKR1C1/CBR1/EPHX1/AKR1C2/CYP2A6/PTGR1/CYP2D6/CYP2D7/MGST2/GSTA1/PON3/PON1	12
GO:0019318	GO: BP	hexose metabolic process	18/430	254/18866	2.29178e-05	0.000907937	GALK1/ALDOC/IGFBP4/MDH2/GCKR/TKFC/H6PD/GOT1/RGN/GPD1/GPLD1/GOT2/B4GALT1/GALM/PGM1/ATF4/PC/FUCA1	18
GO:0002495	GO: BP	antigen processing and presentation of peptide antigen via MHC class II	11/430	103/18866	2.30487e-05	0.000907937	CTSF/FCER1G/CTSL/RAB7A/LGMN/CTSD/CAPZB/HLA-DRB1/ARF1/AP2M1/HLA-DPB1	11
GO:0002504	GO: BP	antigen processing and presentation of peptide or polysaccharide antigen via MHC class II	11/430	104/18866	2.52555e-05	0.000985211	CTSF/FCER1G/CTSL/RAB7A/LGMN/CTSD/CAPZB/HLA-DRB1/ARF1/AP2M1/HLA-DPB1	11
GO:0009065	GO: BP	glutamine family amino acid catabolic process	6/430	27/18866	2.66918e-05	0.00103123	FAH/GOT1/ALDH4A1/GOT2/GLUD1/GLUL	6
GO:0061687	GO: BP	detoxification of inorganic compound	5/430	17/18866	2.96535e-05	0.00113474	ABCC2/SLC30A1/MT1H/MT1G/MT1E	5
GO:0051701	GO: BP	interaction with host	16/430	212/18866	3.03193e-05	0.00114435	IFITM1/CLEC4G/PHB2/CD4/PPIA/CXADR/EGFR/VAMP8/CTSL/RAB7A/CD81/MET/WWP1/CHMP4B/HLA-DRB1/PC	16
GO:0034620	GO: BP	cellular response to unfolded protein	13/430	146/18866	3.04742e-05	0.00114435	SRPRA/DNAJC3/CALR/PPP1R15B/TPP1/RACK1/HSPA8/TM7SF3/SYVN1/STUB1/ATF4/TMBIM6/ACADVL	13
GO:0050818	GO: BP	regulation of coagulation	10/430	88/18866	3.15072e-05	0.00117218	PROC/PRDX2/FCER1G/F11/F12/SERPINC1/KNG1/HRG/APOH/PLG	10
GO:0072376	GO: BP	protein activation cascade	6/430	28/18866	3.3322e-05	0.00121716	F11/F12/FN1/SERPINC1/KNG1/APOH	6
GO:0072378	GO: BP	blood coagulation, fibrin clot formation	6/430	28/18866	3.3322e-05	0.00121716	F11/F12/FN1/SERPINC1/KNG1/APOH	6
GO:0043618	GO: BP	regulation of transcription from RNA polymerase II promoter in response to stress	11/430	109/18866	3.92451e-05	0.0014206	PSMB8/PSMD7/HMOX1/RPS27A/PSMD8/PSME2/UBA52/DNAJB1/ATF4/TMBIM6/CEBPB	11
GO:0007597	GO: BP	blood coagulation, intrinsic pathway	5/430	18/18866	4.02925e-05	0.00144549	F11/F12/SERPINC1/KNG1/APOH	5
GO:0006547	GO: BP	histidine metabolic process	4/430	10/18866	5.012e-05	0.00177065	FTCD/HAL/UROC1/MTHFD1	4
GO:0006695	GO: BP	cholesterol biosynthetic process	9/430	75/18866	5.06782e-05	0.00177065	FDPS/EBP/LPCAT3/SREBF1/CES1/POR/GPAM/HMGCS2/CYB5R3	9
GO:1902653	GO: BP	secondary alcohol biosynthetic process	9/430	75/18866	5.06782e-05	0.00177065	FDPS/EBP/LPCAT3/SREBF1/CES1/POR/GPAM/HMGCS2/CYB5R3	9
GO:0009150	GO: BP	purine ribonucleotide metabolic process	23/430	401/18866	5.23672e-05	0.00181389	ACSS2/ATP5F1C/ATP5F1A/GALK1/DBI/ALDOC/GCKR/AASS/SULT1A2/HSD17B8/GPD1/RHOA/COX5B/GPAM/CYC1/GLYAT/HMGCS2/APRT/DDIT4/GSTZ1/PGM1/ATP5F1D/PAICS	23
GO:0034754	GO: BP	cellular hormone metabolic process	12/430	134/18866	5.79222e-05	0.00198916	AKR1C1/HSD17B14/AKR1C2/ADH6/HSD17B8/CYP2D6/RETSAT/ADH1A/HSD17B6/DHRS3/UGT1A9/UGT2B7	12
GO:0016101	GO: BP	diterpenoid metabolic process	11/430	114/18866	5.94513e-05	0.00202437	AKR1C1/APOM/EGFR/ADH6/CYP2D6/GPC6/RETSAT/PECR/ADH1A/DHRS3/UGT1A9	11
GO:0019083	GO: BP	viral transcription	14/430	178/18866	6.03708e-05	0.0020384	RPS8/RPS15A/RPS20/RPL21/RPL10A/RPS12/RPS14/RPS21/RPS27A/UBA52/RPL11/RPL28/RPS4X/RPL30	14
GO:0043620	GO: BP	regulation of DNA-templated transcription in response to stress	11/430	115/18866	6.4417e-05	0.0021569	PSMB8/PSMD7/HMOX1/RPS27A/PSMD8/PSME2/UBA52/DNAJB1/ATF4/TMBIM6/CEBPB	11
GO:0017144	GO: BP	drug metabolic process	7/430	46/18866	7.55721e-05	0.00246639	ABCC2/CBR1/CYP2A6/CYP2D6/CYP2D7/FMO5/ADH1A	7
GO:0006558	GO: BP	L-phenylalanine metabolic process	4/430	11/18866	7.73432e-05	0.00246639	PCBD1/FAH/HPD/GSTZ1	4
GO:0006559	GO: BP	L-phenylalanine catabolic process	4/430	11/18866	7.73432e-05	0.00246639	PCBD1/FAH/HPD/GSTZ1	4
GO:0019852	GO: BP	L-ascorbic acid metabolic process	4/430	11/18866	7.73432e-05	0.00246639	SLC23A2/CYB5A/RGN/CYB5R3	4
GO:1902221	GO: BP	erythrose 4-phosphate/phosphoenolpyruvate family amino acid metabolic process	4/430	11/18866	7.73432e-05	0.00246639	PCBD1/FAH/HPD/GSTZ1	4
GO:1902222	GO: BP	erythrose 4-phosphate/phosphoenolpyruvate family amino acid catabolic process	4/430	11/18866	7.73432e-05	0.00246639	PCBD1/FAH/HPD/GSTZ1	4
GO:0006986	GO: BP	response to unfolded protein	14/430	183/18866	8.14654e-05	0.00257738	SRPRA/DNAJC3/CALR/PPP1R15B/TPP1/RACK1/HSPA8/TM7SF3/SYVN1/STUB1/DNAJB1/ATF4/TMBIM6/ACADVL	14
GO:0006163	GO: BP	purine nucleotide metabolic process	24/430	442/18866	8.52152e-05	0.00267496	ACSS2/ATP5F1C/ATP5F1A/GALK1/DBI/ALDOC/GCKR/AASS/SULT1A2/HSD17B8/GPD1/RHOA/COX5B/GPAM/CYC1/GLYAT/HMGCS2/MTHFD1/APRT/DDIT4/GSTZ1/PGM1/ATP5F1D/PAICS	24
GO:0072521	GO: BP	purine-containing compound metabolic process	25/430	472/18866	9.03836e-05	0.00281521	ACSS2/ATP5F1C/ATP5F1A/GALK1/DBI/ALDOC/GCKR/AASS/SULT1A2/HSD17B8/GPD1/RHOA/COX5B/GPAM/CYC1/GLYAT/HMGCS2/MTHFD1/APRT/DDIT4/GSTZ1/AHCY/PGM1/ATP5F1D/PAICS	25
GO:0009259	GO: BP	ribonucleotide metabolic process	23/430	416/18866	9.12112e-05	0.00281913	ACSS2/ATP5F1C/ATP5F1A/GALK1/DBI/ALDOC/GCKR/AASS/SULT1A2/HSD17B8/GPD1/RHOA/COX5B/GPAM/CYC1/GLYAT/HMGCS2/APRT/DDIT4/GSTZ1/PGM1/ATP5F1D/PAICS	23
GO:0016126	GO: BP	sterol biosynthetic process	9/430	81/18866	9.33431e-05	0.002863	FDPS/EBP/LPCAT3/SREBF1/CES1/POR/GPAM/HMGCS2/CYB5R3	9
GO:0044242	GO: BP	cellular lipid catabolic process	16/430	236/18866	0.000109018	0.00331844	ETFA/HADHA/PSAP/AADAC/GPLD1/PECR/HAO2/PCCB/PHYH/MGST2/IDH1/LIPC/CRAT/HAO1/FUCA1/ACADVL	16
GO:0090181	GO: BP	regulation of cholesterol metabolic process	8/430	65/18866	0.000110495	0.00333811	FDPS/LPCAT3/SREBF1/CES1/POR/GPAM/FMO5/ACADVL	8
GO:0008652	GO: BP	cellular amino acid biosynthetic process	9/430	84/18866	0.000124038	0.00371928	AASS/GOT1/GOT2/AGXT/ASL/GLUD1/MTHFD1/GLUL/OTC	9
GO:0045862	GO: BP	positive regulation of proteolysis	21/430	370/18866	0.000127474	0.00379401	DDX3X/LPCAT3/FURIN/PERP/PSME2/RACK1/LGMN/BCAP31/S100A9/RGN/GPLD1/RHOA/CTSD/AURKAIP1/F12/SUMO1/STUB1/ADRM1/FN1/DAP/EFNA1	21
GO:0030195	GO: BP	negative regulation of blood coagulation	7/430	50/18866	0.000130403	0.00385264	PROC/F11/F12/KNG1/HRG/APOH/PLG	7
GO:0019693	GO: BP	ribose phosphate metabolic process	23/430	427/18866	0.000134287	0.00393842	ACSS2/ATP5F1C/ATP5F1A/GALK1/DBI/ALDOC/GCKR/AASS/SULT1A2/HSD17B8/GPD1/RHOA/COX5B/GPAM/CYC1/GLYAT/HMGCS2/APRT/DDIT4/GSTZ1/PGM1/ATP5F1D/PAICS	23
GO:0044409	GO: BP	entry into host	12/430	147/18866	0.000141318	0.0041146	IFITM1/CLEC4G/CD4/PPIA/CXADR/EGFR/VAMP8/CTSL/CD81/MET/WWP1/HLA-DRB1	12
GO:0071248	GO: BP	cellular response to metal ion	14/430	193/18866	0.000143526	0.00414883	MT1H/MT1G/CLIC4/MT1E/CALR/HMOX1/EGFR/LGMN/GPLD1/SUMO1/SERPINF1/ENDOG/ATF4/TF	14
GO:1900047	GO: BP	negative regulation of hemostasis	7/430	51/18866	0.00014822	0.00422376	PROC/F11/F12/KNG1/HRG/APOH/PLG	7
GO:1903573	GO: BP	negative regulation of response to endoplasmic reticulum stress	7/430	51/18866	0.00014822	0.00422376	DNAJC3/LPCAT3/PPP1R15B/RACK1/OS9/SYVN1/TMBIM6	7
GO:0006402	GO: BP	mRNA catabolic process	21/430	376/18866	0.000159191	0.00450442	VIM/PSMB8/RPS8/RPS15A/RPS20/RPL21/RPL10A/RPS12/RPS14/RPS21/PSMD7/RPS27A/PSMD8/PSME2/UBA52/RPL11/RPL28/HSPA8/RPS4X/CIRBP/RPL30	21
GO:0006012	GO: BP	galactose metabolic process	4/430	13/18866	0.000161609	0.00454087	GALK1/B4GALT1/GALM/PGM1	4
GO:0046486	GO: BP	glycerolipid metabolic process	23/430	434/18866	0.000170328	0.00475263	EFR3A/ETNK2/DBI/GPAA1/PHB2/TBL1XR1/LPCAT3/SLC27A5/PYURF/HADHA/AADAC/RGN/SREBF1/GPD1/GPLD1/CAT/GPAM/AGPAT2/PON1/LIPC/ARF1/APOH/CDIPT	23
GO:0042776	GO: BP	mitochondrial ATP synthesis coupled proton transport	5/430	24/18866	0.000178558	0.0049479	ATP5F1C/ATP5F1A/COX5B/CYC1/ATP5F1D	5
GO:0071276	GO: BP	cellular response to cadmium ion	6/430	38/18866	0.000201405	0.00554276	MT1H/MT1G/MT1E/HMOX1/EGFR/SUMO1	6
GO:0006641	GO: BP	triglyceride metabolic process	10/430	110/18866	0.000209988	0.00573966	TBL1XR1/SLC27A5/AADAC/RGN/SREBF1/GPLD1/CAT/GPAM/LIPC/APOH	10
GO:0006749	GO: BP	glutathione metabolic process	7/430	54/18866	0.000213815	0.00580478	GSTK1/CNDP2/GLO1/GSTZ1/MGST2/GSTA1/IDH1	7
GO:0001886	GO: BP	endothelial cell morphogenesis	4/430	14/18866	0.000222191	0.00587345	CLIC4/ID1/MET/COL18A1	4
GO:0043650	GO: BP	dicarboxylic acid biosynthetic process	4/430	14/18866	0.000222191	0.00587345	GOT1/GOT2/GLUD1/MTHFD1	4
GO:0052803	GO: BP	imidazole-containing compound metabolic process	4/430	14/18866	0.000222191	0.00587345	FTCD/HAL/UROC1/MTHFD1	4
GO:0072350	GO: BP	tricarboxylic acid metabolic process	4/430	14/18866	0.000222191	0.00587345	IDH2/ACO2/GLUD1/IDH1	4
GO:0002526	GO: BP	acute inflammatory response	10/430	111/18866	0.000226177	0.00593974	LBP/SERPINA1/FCER1G/ORM2/SAA1/B4GALT1/F12/FN1/SERPINC1/CEBPB	10
GO:0048732	GO: BP	gland development	23/430	443/18866	0.000229114	0.00597779	PRDX2/MPST/PHB2/HMOX1/ARHGAP35/ARHGAP5/LSR/EGFR/RTN4/ACO2/MET/PSAP/RGN/RPL30/GOT2/CST3/APRT/TGM2/SERPINA5/SERPINF1/OTC/SERPINC1/CEBPB	23
GO:0006401	GO: BP	RNA catabolic process	22/430	415/18866	0.000233794	0.00606054	VIM/PSMB8/RPS8/RPS15A/RPS20/RPL21/RPL10A/RPS12/RPS14/RPS21/PSMD7/RPS27A/PSMD8/PSME2/UBA52/RPL11/RPL28/HSPA8/RPS4X/CIRBP/RPL30/TRIR	22
GO:0006120	GO: BP	mitochondrial electron transport, NADH to ubiquinone	7/430	55/18866	0.000240255	0.0061487	NDUFB9/NDUFA2/NDUFA4/NDUFA6/NDUFS1/NDUFB3/NDUFS4	7
GO:0050819	GO: BP	negative regulation of coagulation	7/430	55/18866	0.000240255	0.0061487	PROC/F11/F12/KNG1/HRG/APOH/PLG	7
GO:1905897	GO: BP	regulation of response to endoplasmic reticulum stress	9/430	92/18866	0.000249443	0.00634342	DNAJC3/LPCAT3/ERP29/PPP1R15B/RACK1/BCAP31/OS9/SYVN1/TMBIM6	9
GO:0046718	GO: BP	viral entry into host cell	11/430	134/18866	0.000253097	0.00639588	IFITM1/CLEC4G/CD4/PPIA/CXADR/EGFR/VAMP8/CTSL/CD81/WWP1/HLA-DRB1	11
GO:0042730	GO: BP	fibrinolysis	5/430	26/18866	0.000266163	0.0066425	F11/F12/HRG/APOH/PLG	5
GO:0070633	GO: BP	transepithelial transport	5/430	26/18866	0.000266163	0.0066425	ABCC2/SLC23A2/SLC1A1/CXADR/GPLD1	5
GO:1902600	GO: BP	proton transmembrane transport	12/430	159/18866	0.000294089	0.00729414	ATP5F1C/ATP5F1A/SURF1/PHB2/CYB5A/COX7C/COX6C/NDUFA4/COX5B/CYC1/ATP6V0B/ATP5F1D	12
GO:0019748	GO: BP	secondary metabolic process	7/430	57/18866	0.000301028	0.00742043	AKR1C1/ABCC2/AKR7A3/AKR1C2/CYP2A6/CYP2D6/PON3	7
GO:0009743	GO: BP	response to carbohydrate	15/430	233/18866	0.000310649	0.0076109	APOM/GCKR/RACK1/GOT1/SREBF1/GPLD1/CAT/RHOA/GPAM/CST3/GLUL/HLA-DRB1/SERPINF1/ENDOG/RAB11B	15
GO:0015985	GO: BP	energy coupled proton transport, down electrochemical gradient	5/430	27/18866	0.000320588	0.00775977	ATP5F1C/ATP5F1A/COX5B/CYC1/ATP5F1D	5
GO:0015986	GO: BP	ATP synthesis coupled proton transport	5/430	27/18866	0.000320588	0.00775977	ATP5F1C/ATP5F1A/COX5B/CYC1/ATP5F1D	5
GO:0046916	GO: BP	cellular transition metal ion homeostasis	10/430	116/18866	0.000323693	0.00778801	SLC30A1/MT1H/MT1G/MT1E/HMOX1/CP/S100A9/HJV/ARF1/TF	10
GO:0042180	GO: BP	cellular ketone metabolic process	16/430	260/18866	0.000328471	0.00785592	PSMB8/AKR1C1/PSMD7/AKR1C2/PSMD8/PSME2/H6PD/RGN/SREBF1/GPD1/CES1/GOT2/GLO1/PNKD/GSTZ1/ACADVL	16
GO:0042493	GO: BP	response to drug	21/430	397/18866	0.000331855	0.0078899	ABCC2/ADRA1A/CALR/CYP2A6/EGFR/PTGR1/HADHA/CYP2D6/CYP2D7/SREBF1/GPLD1/CAT/POR/RHOA/RPN2/CST3/MAOB/UQCRC2/AGPAT2/OTC/COL18A1	21
GO:0031638	GO: BP	zymogen activation	7/430	58/18866	0.000335728	0.00793502	FURIN/PERP/F11/CTSL/LGMN/F12/APOH	7
GO:0000956	GO: BP	nuclear-transcribed mRNA catabolic process	14/430	210/18866	0.000343546	0.00807234	RPS8/RPS15A/RPS20/RPL21/RPL10A/RPS12/RPS14/RPS21/RPS27A/UBA52/RPL11/RPL28/RPS4X/RPL30	14
GO:0030194	GO: BP	positive regulation of blood coagulation	5/430	28/18866	0.000383037	0.0088962	PRDX2/F12/HRG/APOH/PLG	5
GO:1900048	GO: BP	positive regulation of hemostasis	5/430	28/18866	0.000383037	0.0088962	PRDX2/F12/HRG/APOH/PLG	5
GO:0046165	GO: BP	alcohol biosynthetic process	12/430	164/18866	0.000390325	0.00901337	FDPS/EBP/LPCAT3/PCBD1/H6PD/GOT1/SREBF1/CES1/POR/GPAM/HMGCS2/CYB5R3	12
GO:0006006	GO: BP	glucose metabolic process	14/430	214/18866	0.000415681	0.00954403	ALDOC/IGFBP4/MDH2/GCKR/H6PD/GOT1/RGN/GPD1/GPLD1/GOT2/GALM/PGM1/ATF4/PC	14
GO:0051604	GO: BP	protein maturation	17/430	293/18866	0.000427646	0.00976297	BIRC2/CALR/LPCAT3/FURIN/PERP/F11/CTSL/LGMN/CIAO2B/CES1/HJV/F12/STUB1/CCS/CISD3/APOH/TMEM59	17
GO:0009615	GO: BP	response to virus	19/430	349/18866	0.000443692	0.0100721	IFITM1/DNAJC3/RPS15A/BIRC2/PCBP2/DDX3X/PHB2/DTX3L/TKFC/ISG15/PQBP1/TPT1/GPAM/FGL2/CFL1/DDIT4/ARF1/AUP1/TSPAN6	19
GO:0019835	GO: BP	cytolysis	5/430	29/18866	0.000454251	0.0101965	LBP/C9/C7/C8G/HRG	5
GO:0050820	GO: BP	positive regulation of coagulation	5/430	29/18866	0.000454251	0.0101965	PRDX2/F12/HRG/APOH/PLG	5
GO:1903902	GO: BP	positive regulation of viral life cycle	7/430	61/18866	0.000459444	0.0102558	DDX3X/CD4/PPIA/HSPA8/CHMP4B/HLA-DRB1/PC	7
GO:0046364	GO: BP	monosaccharide biosynthetic process	9/430	100/18866	0.000465579	0.0103353	ALDOC/MDH2/GOT1/RGN/GPD1/GOT2/PGM1/ATF4/PC	9
GO:0045471	GO: BP	response to ethanol	10/430	122/18866	0.000484746	0.0107017	TP53INP1/BIRC2/RPL10A/ADH6/ITPR2/CAT/RHOA/GOT2/EIF4EBP1/MAOB	10
GO:0036294	GO: BP	cellular response to decreased oxygen levels	14/430	218/18866	0.000500366	0.0107517	PSMB8/PHB2/PSMD7/HMOX1/RPS27A/PSMD8/PSME2/UBA52/EIF4EBP1/STUB1/ENDOG/ATF4/AQP3/TMBIM6	14
GO:0009084	GO: BP	glutamine family amino acid biosynthetic process	4/430	17/18866	0.00050039	0.0107517	ASL/GLUD1/GLUL/OTC	4
GO:0043649	GO: BP	dicarboxylic acid catabolic process	4/430	17/18866	0.00050039	0.0107517	GOT1/GOT2/GLUD1/GLUL	4
GO:0046459	GO: BP	short-chain fatty acid metabolic process	4/430	17/18866	0.00050039	0.0107517	ACSS2/PCCB/PHYH/CRAT	4
GO:0097501	GO: BP	stress response to metal ion	4/430	17/18866	0.00050039	0.0107517	SLC30A1/MT1H/MT1G/MT1E	4
GO:0071241	GO: BP	cellular response to inorganic substance	14/430	221/18866	0.000573141	0.0122076	MT1H/MT1G/CLIC4/MT1E/CALR/HMOX1/EGFR/LGMN/GPLD1/SUMO1/SERPINF1/ENDOG/ATF4/TF	14
GO:0051346	GO: BP	negative regulation of hydrolase activity	23/430	473/18866	0.000574226	0.0122076	APLP2/BIRC2/SERPINA1/DDX3X/PZP/FURIN/ITIH3/CSTB/RGN/ITIH1/POR/SPP2/IQGAP2/CST3/SERPINA5/SERPINF1/SERPINA6/SERPIND1/SERPINC1/TMBIM6/SERPINA7/KNG1/HRG	23
GO:0002181	GO: BP	cytoplasmic translation	9/430	103/18866	0.000578607	0.012236	EIF3A/RPL10A/RPS21/RPL26L1/TMA7/RPL11/RPL30/EIF4H/EIF4EBP1	9
GO:0030968	GO: BP	endoplasmic reticulum unfolded protein response	10/430	125/18866	0.000587351	0.0123559	SRPRA/DNAJC3/CALR/PPP1R15B/TPP1/RACK1/SYVN1/STUB1/ATF4/ACADVL	10
GO:0001885	GO: BP	endothelial cell development	7/430	64/18866	0.000617066	0.0129134	PROC/RAP2C/CLIC4/ID1/AFDN/MET/COL18A1	7
GO:0071549	GO: BP	cellular response to dexamethasone stimulus	5/430	31/18866	0.000626059	0.0130193	ABCC2/EGFR/EIF4EBP1/DDIT4/SERPINF1	5
GO:0034375	GO: BP	high-density lipoprotein particle remodeling	4/430	18/18866	0.000631847	0.0130193	APOM/ABCA5/LIPC/ALB	4
GO:0052695	GO: BP	cellular glucuronidation	4/430	18/18866	0.000631847	0.0130193	UGT1A4/UGT2B15/UGT1A9/UGT2B7	4
GO:0006953	GO: BP	acute-phase response	6/430	47/18866	0.000659157	0.0135127	LBP/SERPINA1/ORM2/SAA1/FN1/CEBPB	6
GO:0097006	GO: BP	regulation of plasma lipoprotein particle levels	9/430	105/18866	0.000665746	0.0135785	APOM/LPCAT3/ABCA5/HMOX1/GPLD1/LIPC/ARF1/AP2M1/ALB	9
GO:0061041	GO: BP	regulation of wound healing	11/430	151/18866	0.000700883	0.014223	PROC/PRDX2/FCER1G/F11/ACTG1/F12/SERPINC1/KNG1/HRG/APOH/PLG	11
GO:0019395	GO: BP	fatty acid oxidation	9/430	106/18866	0.000713172	0.0143996	ETFA/HADHA/POR/PECR/HAO2/PHYH/CRAT/HAO1/ACADVL	9
GO:0097421	GO: BP	liver regeneration	5/430	32/18866	0.000728254	0.0146306	HMOX1/EGFR/RGN/RPL30/CEBPB	5
GO:0002221	GO: BP	pattern recognition receptor signaling pathway	13/430	201/18866	0.00073598	0.0146394	LBP/BIRC2/DDX3X/PHB2/TKFC/RPS27A/CTSL/UBA52/LGMN/RTN4/S100A9/CNPY3/TSPAN6	13
GO:0010952	GO: BP	positive regulation of peptidase activity	13/430	201/18866	0.00073598	0.0146394	DDX3X/PERP/PSME2/RACK1/LGMN/BCAP31/S100A9/RHOA/CTSD/ADRM1/FN1/DAP/EFNA1	13
GO:0006090	GO: BP	pyruvate metabolic process	11/430	152/18866	0.000740455	0.0146559	GALK1/ALDOC/GCKR/GPD1/AGXT/GLO1/DDIT4/GSTZ1/BSG/PGM1/PC	11
GO:0048524	GO: BP	positive regulation of viral process	9/430	107/18866	0.000763318	0.0150344	DDX3X/CD4/PPIA/RAB7A/HSPA8/CHMP4B/CFL1/HLA-DRB1/PC	9
GO:0043161	GO: BP	proteasome-mediated ubiquitin-dependent protein catabolic process	21/430	424/18866	0.000780276	0.0152934	PSMB8/BIRC2/PCBP2/TBL1XR1/PSMD7/RPS27A/PSMD8/PSME2/UBA52/RACK1/RPL11/BCAP31/OS9/WWP1/TMUB1/SYVN1/SUMO1/STUB1/CDC34/FBXW5/AUP1	21
GO:0001523	GO: BP	retinoid metabolic process	9/430	108/18866	0.000816301	0.0159218	AKR1C1/APOM/ADH6/CYP2D6/GPC6/RETSAT/ADH1A/DHRS3/UGT1A9	9
GO:0042176	GO: BP	regulation of protein catabolic process	20/430	397/18866	0.000839455	0.0162785	PTTG1IP/RAB26/FURIN/EGFR/PSME2/RAB7A/RACK1/RPL11/BCAP31/CD81/RGN/OS9/GPLD1/WWP1/SNRNP70/CST3/SUMO1/STUB1/C4BPB/EFNA1	20
GO:0006766	GO: BP	vitamin metabolic process	10/430	131/18866	0.000846742	0.0162785	SLC23A2/CBR1/CYB5A/LGMN/RGN/MTHFD1/PCCB/PC/GC/CYB5R3	10
GO:0019218	GO: BP	regulation of steroid metabolic process	10/430	131/18866	0.000846742	0.0162785	FDPS/LPCAT3/H6PD/SREBF1/CES1/POR/GPAM/FMO5/STUB1/ACADVL	10
GO:0010950	GO: BP	positive regulation of endopeptidase activity	12/430	181/18866	0.000938959	0.0179654	DDX3X/PERP/PSME2/RACK1/LGMN/BCAP31/S100A9/RHOA/CTSD/ADRM1/DAP/EFNA1	12
GO:0043555	GO: BP	regulation of translation in response to stress	4/430	20/18866	0.000964982	0.0182864	DNAJC3/DDX3X/PPP1R15B/ATF4	4
GO:0034284	GO: BP	response to monosaccharide	13/430	207/18866	0.00096584	0.0182864	APOM/GCKR/RACK1/SREBF1/GPLD1/CAT/RHOA/GPAM/GLUL/HLA-DRB1/SERPINF1/ENDOG/RAB11B	13
GO:0046685	GO: BP	response to arsenic-containing substance	5/430	34/18866	0.000969388	0.0182864	ABCC2/DDX3X/HMOX1/SERPINF1/ATF4	5
GO:0034440	GO: BP	lipid oxidation	9/430	111/18866	0.000993462	0.0186529	ETFA/HADHA/POR/PECR/HAO2/PHYH/CRAT/HAO1/ACADVL	9
GO:0071456	GO: BP	cellular response to hypoxia	13/430	208/18866	0.00100945	0.018865	PSMB8/PHB2/PSMD7/HMOX1/RPS27A/PSMD8/PSME2/UBA52/EIF4EBP1/STUB1/ENDOG/AQP3/TMBIM6	13
GO:0071827	GO: BP	plasma lipoprotein particle organization	6/430	51/18866	0.00102414	0.0190509	APOM/LPCAT3/ABCA5/LIPC/ARF1/ALB	6
GO:0071453	GO: BP	cellular response to oxygen levels	14/430	235/18866	0.00104319	0.0193159	PSMB8/PHB2/PSMD7/HMOX1/RPS27A/PSMD8/PSME2/UBA52/EIF4EBP1/STUB1/ENDOG/ATF4/AQP3/TMBIM6	14
GO:0006094	GO: BP	gluconeogenesis	8/430	91/18866	0.00111319	0.0205174	ALDOC/MDH2/GOT1/GPD1/GOT2/PGM1/ATF4/PC	8
GO:0006123	GO: BP	mitochondrial electron transport, cytochrome c to oxygen	4/430	21/18866	0.00117076	0.0211896	COX7C/COX6C/NDUFA4/COX5B	4
GO:0009067	GO: BP	aspartate family amino acid biosynthetic process	4/430	21/18866	0.00117076	0.0211896	AASS/GOT1/GOT2/MTHFD1	4
GO:0019646	GO: BP	aerobic electron transport chain	4/430	21/18866	0.00117076	0.0211896	COX7C/COX6C/NDUFA4/COX5B	4
GO:0043691	GO: BP	reverse cholesterol transport	4/430	21/18866	0.00117076	0.0211896	APOM/ABCA5/CES1/LIPC	4
GO:0010594	GO: BP	regulation of endothelial cell migration	14/430	238/18866	0.00117776	0.0212208	ATP5F1A/CALR/HMOX1/LGMN/MET/GPLD1/KDR/RHOA/CIB1/GLUL/SERPINF1/HRG/APOH/EFNA1	14
GO:0009062	GO: BP	fatty acid catabolic process	9/430	114/18866	0.00120058	0.0215355	ETFA/HADHA/PECR/HAO2/PCCB/PHYH/CRAT/HAO1/ACADVL	9
GO:0036490	GO: BP	regulation of translation in response to endoplasmic reticulum stress	3/430	10/18866	0.00125228	0.0219403	DNAJC3/DDX3X/PPP1R15B	3
GO:0051918	GO: BP	negative regulation of fibrinolysis	3/430	10/18866	0.00125228	0.0219403	HRG/APOH/PLG	3
GO:0070327	GO: BP	thyroid hormone transport	3/430	10/18866	0.00125228	0.0219403	ABCC2/SLC16A2/SERPINA7	3
GO:0042440	GO: BP	pigment metabolic process	7/430	72/18866	0.00125243	0.0219403	HMOX1/ALAS1/APRT/UGT1A4/PGRMC1/UGT1A9/PAICS	7
GO:0006638	GO: BP	neutral lipid metabolic process	10/430	138/18866	0.00126137	0.0219403	TBL1XR1/SLC27A5/AADAC/RGN/SREBF1/GPLD1/CAT/GPAM/LIPC/APOH	10
GO:0006639	GO: BP	acylglycerol metabolic process	10/430	138/18866	0.00126137	0.0219403	TBL1XR1/SLC27A5/AADAC/RGN/SREBF1/GPLD1/CAT/GPAM/LIPC/APOH	10
GO:0055076	GO: BP	transition metal ion homeostasis	10/430	138/18866	0.00126137	0.0219403	SLC30A1/MT1H/MT1G/MT1E/HMOX1/CP/S100A9/HJV/ARF1/TF	10
GO:0019319	GO: BP	hexose biosynthetic process	8/430	94/18866	0.00137449	0.0238047	ALDOC/MDH2/GOT1/GPD1/GOT2/PGM1/ATF4/PC	8
GO:0006067	GO: BP	ethanol metabolic process	4/430	22/18866	0.0014054	0.0240293	ACSS2/SULT1A2/ADH6/ADH1A	4
GO:1901685	GO: BP	glutathione derivative metabolic process	4/430	22/18866	0.0014054	0.0240293	GSTK1/GSTZ1/MGST2/GSTA1	4
GO:1901687	GO: BP	glutathione derivative biosynthetic process	4/430	22/18866	0.0014054	0.0240293	GSTK1/GSTZ1/MGST2/GSTA1	4
GO:0006882	GO: BP	cellular zinc ion homeostasis	5/430	37/18866	0.00143595	0.0244476	SLC30A1/MT1H/MT1G/MT1E/S100A9	5
GO:0001889	GO: BP	liver development	10/430	141/18866	0.0014836	0.0251524	MPST/HMOX1/LSR/EGFR/ACO2/MET/RGN/RPL30/OTC/CEBPB	10
GO:0071825	GO: BP	protein-lipid complex subunit organization	6/430	55/18866	0.00152734	0.0257149	APOM/LPCAT3/ABCA5/LIPC/ARF1/ALB	6
GO:0033559	GO: BP	unsaturated fatty acid metabolic process	9/430	118/18866	0.00152958	0.0257149	AKR1C1/CBR1/EPHX1/AKR1C2/CYP2A6/PTGR1/CYP2D6/CYP2D7/GSTA1	9
GO:0044272	GO: BP	sulfur compound biosynthetic process	12/430	192/18866	0.00155865	0.0260944	ACSS2/MPST/HSD17B8/GSTK1/CNDP2/B4GALT1/SLC35D1/MTHFD1/GSTZ1/MGST2/GSTA1/BGN	12
GO:0006063	GO: BP	uronic acid metabolic process	4/430	23/18866	0.00167095	0.0275384	UGT1A4/UGT2B15/UGT1A9/UGT2B7	4
GO:0019585	GO: BP	glucuronate metabolic process	4/430	23/18866	0.00167095	0.0275384	UGT1A4/UGT2B15/UGT1A9/UGT2B7	4
GO:0048026	GO: BP	positive regulation of mRNA splicing, via spliceosome	4/430	23/18866	0.00167095	0.0275384	NCL/HSPA8/CIRBP/SNRNP70	4
GO:0006570	GO: BP	tyrosine metabolic process	3/430	11/18866	0.00169288	0.0275384	FAH/HPD/GSTZ1	3
GO:0044803	GO: BP	multi-organism membrane organization	3/430	11/18866	0.00169288	0.0275384	CD4/PPIA/CTSL	3
GO:0072321	GO: BP	chaperone-mediated protein transport	3/430	11/18866	0.00169288	0.0275384	TIMM10/PEX19/HSPA8	3
GO:0090205	GO: BP	positive regulation of cholesterol metabolic process	3/430	11/18866	0.00169288	0.0275384	SREBF1/CES1/POR	3
GO:0010498	GO: BP	proteasomal protein catabolic process	22/430	483/18866	0.00173382	0.0280232	PSMB8/BIRC2/PCBP2/TBL1XR1/PSMD7/RPS27A/PSMD8/PSME2/UBA52/RACK1/RPL11/BCAP31/OS9/WWP1/TMUB1/SDF2L1/SYVN1/SUMO1/STUB1/CDC34/FBXW5/AUP1	22
GO:0061008	GO: BP	hepaticobiliary system development	10/430	144/18866	0.00173663	0.0280232	MPST/HMOX1/LSR/EGFR/ACO2/MET/RGN/RPL30/OTC/CEBPB	10
GO:0009896	GO: BP	positive regulation of catabolic process	21/430	454/18866	0.00181889	0.0291359	TP53INP1/PTTG1IP/PHB2/FURIN/HMOX1/DTX3L/RAB7A/RACK1/BCAP31/CD81/AADAC/RGN/GPD1/GPLD1/WWP1/KDR/SUMO1/STUB1/ENDOG/C4BPB/TMEM59	21
GO:0120254	GO: BP	olefinic compound metabolic process	9/430	121/18866	0.00182095	0.0291359	AKR1C1/CBR1/EPHX1/AKR1C2/CYP2A6/H6PD/CYP2D6/CYP2D7/GSTA1	9
GO:0055069	GO: BP	zinc ion homeostasis	5/430	39/18866	0.00182734	0.0291359	SLC30A1/MT1H/MT1G/MT1E/S100A9	5
GO:0006644	GO: BP	phospholipid metabolic process	21/430	455/18866	0.00186773	0.0296623	EFR3A/ETNK2/FDPS/DBI/GPAA1/PHB2/LPCAT3/PYURF/HADHA/CD81/GPD1/GPLD1/GPAM/HMGCS2/PLA2G12B/AGPAT2/IDH1/PON1/LIPC/ARF1/CDIPT	21
GO:0002474	GO: BP	antigen processing and presentation of peptide antigen via MHC class I	8/430	99/18866	0.00191615	0.0302168	PSMB8/CALR/PSMD7/FCER1G/PSMD8/PSME2/VAMP8/BCAP31	8
GO:0062012	GO: BP	regulation of small molecule metabolic process	21/430	456/18866	0.00191769	0.0302168	PSMB8/FDPS/IGFBP4/LPCAT3/PSMD7/GCKR/PSMD8/PSME2/H6PD/RGN/SREBF1/GPD1/GPLD1/CES1/POR/GPAM/FMO5/DDIT4/GSTZ1/CDA/ACADVL	21
GO:0090208	GO: BP	positive regulation of triglyceride metabolic process	4/430	24/18866	0.00196943	0.0309108	AADAC/RGN/SREBF1/GPLD1	4
GO:0050688	GO: BP	regulation of defense response to virus	7/430	78/18866	0.00199935	0.0311371	BIRC2/PCBP2/DTX3L/TKFC/PQBP1/FGL2/TSPAN6	7
GO:0061045	GO: BP	negative regulation of wound healing	7/430	78/18866	0.00199935	0.0311371	PROC/F11/F12/KNG1/HRG/APOH/PLG	7
GO:0006979	GO: BP	response to oxidative stress	21/430	458/18866	0.00202103	0.0313532	ABCC2/PRDX2/SLC23A2/TP53INP1/PPP1R15B/HMOX1/SLC1A1/PDLIM1/EGFR/RACK1/MET/PSAP/RGN/NDUFA6/CAT/CST3/IDH1/CCS/ENDOG/ATF4/HAO1	21
GO:0000096	GO: BP	sulfur amino acid metabolic process	5/430	40/18866	0.00204989	0.0314369	TST/MPST/AGXT/MTHFD1/AHCY	5
GO:0009069	GO: BP	serine family amino acid metabolic process	5/430	40/18866	0.00204989	0.0314369	TST/MPST/GLYAT/AGXT/MTHFD1	5
GO:0019068	GO: BP	virion assembly	5/430	40/18866	0.00204989	0.0314369	PPIA/RPS27A/UBA52/CHMP4B/PC	5
GO:0006446	GO: BP	regulation of translational initiation	7/430	79/18866	0.00215164	0.0328002	DNAJC3/DDX3X/PPP1R15B/EIF4H/EIF1/EIF4EBP1/ATF4	7
GO:0002698	GO: BP	negative regulation of immune effector process	9/430	124/18866	0.00215512	0.0328002	CLEC4G/PCBP2/HMOX1/TKFC/CUEDC2/FGL2/C4BPB/TMBIM6/TSPAN6	9
GO:0060191	GO: BP	regulation of lipase activity	8/430	101/18866	0.00217487	0.0329759	ADRA1A/PHB2/FURIN/EGFR/POR/RHOA/LIPC/APOH	8
GO:0006069	GO: BP	ethanol oxidation	3/430	12/18866	0.00221919	0.0333959	ACSS2/ADH6/ADH1A	3
GO:0006534	GO: BP	cysteine metabolic process	3/430	12/18866	0.00221919	0.0333959	TST/MPST/AGXT	3
GO:0071548	GO: BP	response to dexamethasone	5/430	41/18866	0.00229159	0.034059	ABCC2/EGFR/EIF4EBP1/DDIT4/SERPINF1	5
GO:0050687	GO: BP	negative regulation of defense response to virus	4/430	25/18866	0.00230283	0.034059	PCBP2/TKFC/FGL2/TSPAN6	4
GO:0051788	GO: BP	response to misfolded protein	4/430	25/18866	0.00230283	0.034059	SDF2L1/F12/STUB1/AUP1	4
GO:2001026	GO: BP	regulation of endothelial cell chemotaxis	4/430	25/18866	0.00230283	0.034059	LGMN/MET/KDR/HRG	4
GO:0042590	GO: BP	antigen processing and presentation of exogenous peptide antigen via MHC class I	7/430	80/18866	0.00231274	0.034059	PSMB8/CALR/PSMD7/FCER1G/PSMD8/PSME2/VAMP8	7
GO:0033108	GO: BP	mitochondrial respiratory chain complex assembly	8/430	102/18866	0.00231412	0.034059	SURF1/NDUFB9/NDUFA2/NDUFA6/COX14/NDUFS1/NDUFB3/NDUFS4	8
GO:0009746	GO: BP	response to hexose	12/430	202/18866	0.00238321	0.034948	APOM/GCKR/RACK1/SREBF1/GPLD1/RHOA/GPAM/GLUL/HLA-DRB1/SERPINF1/ENDOG/RAB11B	12
GO:0043542	GO: BP	endothelial cell migration	15/430	286/18866	0.00247025	0.0360926	ATP5F1A/ID1/CALR/HMOX1/LGMN/MET/GPLD1/KDR/RHOA/CIB1/GLUL/SERPINF1/HRG/APOH/EFNA1	15
GO:1901617	GO: BP	organic hydroxy compound biosynthetic process	14/430	258/18866	0.00249848	0.0363729	FDPS/HSD3B7/EBP/LPCAT3/SLC27A5/PCBD1/H6PD/GOT1/SREBF1/CES1/POR/GPAM/HMGCS2/CYB5R3	14
GO:0002224	GO: BP	toll-like receptor signaling pathway	10/430	152/18866	0.00258556	0.0375043	LBP/BIRC2/DDX3X/RPS27A/CTSL/UBA52/LGMN/RTN4/S100A9/CNPY3	10
GO:0090303	GO: BP	positive regulation of wound healing	6/430	61/18866	0.00260946	0.0375043	PRDX2/ACTG1/F12/HRG/APOH/PLG	6
GO:0006637	GO: BP	acyl-CoA metabolic process	8/430	104/18866	0.00261354	0.0375043	ACSS2/DBI/AASS/HSD17B8/GPAM/GLYAT/HMGCS2/GSTZ1	8
GO:0035383	GO: BP	thioester metabolic process	8/430	104/18866	0.00261354	0.0375043	ACSS2/DBI/AASS/HSD17B8/GPAM/GLYAT/HMGCS2/GSTZ1	8
GO:0008211	GO: BP	glucocorticoid metabolic process	4/430	26/18866	0.00267314	0.038223	H6PD/STUB1/HSD11B1/SERPINA6	4
GO:0097193	GO: BP	intrinsic apoptotic signaling pathway	15/430	290/18866	0.00281813	0.0395726	PTTG1IP/DDX3X/ERP29/PERP/HMOX1/RACK1/RPL11/BCAP31/S100A9/TPT1/SYVN1/DDIT4/ATF4/TMBIM6/CEBPB	15
GO:0021762	GO: BP	substantia nigra development	5/430	43/18866	0.00283618	0.0395726	NDRG2/RHOA/ACTB/GLUD1/MAOB	5
GO:0090207	GO: BP	regulation of triglyceride metabolic process	5/430	43/18866	0.00283618	0.0395726	TBL1XR1/AADAC/RGN/SREBF1/GPLD1	5
GO:1901031	GO: BP	regulation of response to reactive oxygen species	5/430	43/18866	0.00283618	0.0395726	RACK1/MET/PSAP/RGN/ENDOG	5
GO:0009437	GO: BP	carnitine metabolic process	3/430	13/18866	0.00283647	0.0395726	BBOX1/POR/CRAT	3
GO:0098974	GO: BP	postsynaptic actin cytoskeleton organization	3/430	13/18866	0.00283647	0.0395726	ACTG1/ACTB/ARF1	3
GO:0150105	GO: BP	protein localization to cell-cell junction	3/430	13/18866	0.00283647	0.0395726	LSR/ACTG1/ACTB	3
GO:0097305	GO: BP	response to alcohol	13/430	234/18866	0.00287242	0.0399355	TP53INP1/BIRC2/RPL10A/AKR1C2/ADH6/GPLD1/CES1/ITPR2/CAT/RHOA/GOT2/EIF4EBP1/MAOB	13
GO:0046890	GO: BP	regulation of lipid biosynthetic process	12/430	207/18866	0.00291253	0.0403535	FDPS/LPCAT3/H6PD/RACK1/RGN/SREBF1/GPLD1/CES1/POR/GPAM/IDH1/ACADVL	12
GO:0031667	GO: BP	response to nutrient levels	21/430	473/18866	0.00295734	0.0408336	GABARAP/TBL1XR1/CD4/HMOX1/EGFR/HSPA8/C2/SREBF1/CAT/POR/EIF4EBP1/CST3/AHCY/GLUL/OTC/PON1/ATF4/SERPINC1/AQP3/DAP/ALB	21
GO:0009895	GO: BP	negative regulation of catabolic process	16/430	323/18866	0.00317611	0.0436334	ADRA1A/FURIN/HMOX1/EGFR/RPL11/MET/RGN/OS9/GPLD1/CIRBP/CHMP4B/SNRNP70/CST3/DDIT4/DAP/EFNA1	16
GO:0031330	GO: BP	negative regulation of cellular catabolic process	14/430	265/18866	0.00318183	0.0436334	ADRA1A/FURIN/HMOX1/RPL11/MET/RGN/OS9/GPLD1/CIRBP/CHMP4B/SNRNP70/CST3/DAP/EFNA1	14
GO:1903034	GO: BP	regulation of response to wounding	11/430	183/18866	0.00325738	0.0444317	PROC/PRDX2/FCER1G/F11/ACTG1/F12/SERPINC1/KNG1/HRG/APOH/PLG	11
GO:0006767	GO: BP	water-soluble vitamin metabolic process	7/430	85/18866	0.00326216	0.0444317	SLC23A2/CYB5A/RGN/MTHFD1/PCCB/PC/CYB5R3	7
GO:0038061	GO: BP	NIK/NF-kappaB signaling	11/430	184/18866	0.00339564	0.046088	PSMB8/BIRC2/DDX3X/PHB2/CALR/PSMD7/EGFR/PSMD8/PSME2/RHOA/TSPAN6	11
GO:0031647	GO: BP	regulation of protein stability	15/430	296/18866	0.003415	0.046088	CCT7/ID1/PHB2/CALR/PEX19/RPL11/CD81/RTN4/HSPA8/SREBF1/SYVN1/SUMO1/STUB1/TF/EFNA1	15
GO:0050729	GO: BP	positive regulation of inflammatory response	10/430	158/18866	0.00341817	0.046088	LBP/FCER1G/EGFR/VAMP8/CD81/S100A9/F12/TGM2/MGST2/CEBPB	10
GO:0043558	GO: BP	regulation of translational initiation in response to stress	3/430	14/18866	0.00354945	0.047381	DNAJC3/PPP1R15B/ATF4	3
GO:0044794	GO: BP	positive regulation by host of viral process	3/430	14/18866	0.00354945	0.047381	HSPA8/CFL1/PC	3
GO:0046341	GO: BP	CDP-diacylglycerol metabolic process	3/430	14/18866	0.00354945	0.047381	GPAM/AGPAT2/CDIPT	3
GO:0010257	GO: BP	NADH dehydrogenase complex assembly	6/430	65/18866	0.00359767	0.0475508	NDUFB9/NDUFA2/NDUFA6/NDUFS1/NDUFB3/NDUFS4	6
GO:0032981	GO: BP	mitochondrial respiratory chain complex I assembly	6/430	65/18866	0.00359767	0.0475508	NDUFB9/NDUFA2/NDUFA6/NDUFS1/NDUFB3/NDUFS4	6
GO:0098586	GO: BP	cellular response to virus	6/430	65/18866	0.00359767	0.0475508	BIRC2/DDX3X/PHB2/TKFC/ARF1/TSPAN6	6
GO:0031983	GO: CC	vesicle lumen	34/432	328/19559	7.3881e-14	3.38375e-11	DNAJC3/SERPINA1/ALDOC/VAT1/DDX3X/S100A11/ITIH3/PSMD7/PPIA/ORM2/EGFR/CREG1/CSTB/F5/HSPA8/S100A9/MAGED2/CAT/GDI2/SPP2/CTSD/DPP7/APRT/IDH1/FN1/CDA/FUCA1/KNG1/HRG/CYB5R3/APOH/TF/ALB/PLG	34
GO:0034774	GO: CC	secretory granule lumen	33/432	322/19559	2.40709e-13	5.20534e-11	DNAJC3/SERPINA1/ALDOC/VAT1/DDX3X/S100A11/ITIH3/PSMD7/PPIA/ORM2/CREG1/CSTB/F5/HSPA8/S100A9/MAGED2/CAT/GDI2/SPP2/CTSD/DPP7/APRT/IDH1/FN1/CDA/FUCA1/KNG1/HRG/CYB5R3/APOH/TF/ALB/PLG	33
GO:0060205	GO: CC	cytoplasmic vesicle lumen	33/432	326/19559	3.40961e-13	5.20534e-11	DNAJC3/SERPINA1/ALDOC/VAT1/DDX3X/S100A11/ITIH3/PSMD7/PPIA/ORM2/CREG1/CSTB/F5/HSPA8/S100A9/MAGED2/CAT/GDI2/SPP2/CTSD/DPP7/APRT/IDH1/FN1/CDA/FUCA1/KNG1/HRG/CYB5R3/APOH/TF/ALB/PLG	33
GO:0022626	GO: CC	cytosolic ribosome	19/432	110/19559	3.55975e-12	4.07591e-10	RPS8/RPS15A/RPS20/RPL21/RPL10A/RPS12/DDX3X/RPS14/RPS21/RPL26L1/ISG15/RPS27A/UBA52/RACK1/RPL11/RPL28/RPS4X/RPL30/RPL36AL	19
GO:0005788	GO: CC	endoplasmic reticulum lumen	29/432	308/19559	5.65565e-11	5.18058e-09	PROC/APLP2/DNAJC3/SERPINA1/DBI/IGFBP4/CALU/CALR/ERP29/CD4/PROZ/CP/H6PD/F5/OS9/CES1/SDF2L1/SPP2/CNPY3/NUCB1/CST3/FN1/COL18A1/LIPC/SERPIND1/SERPINC1/KNG1/TF/ALB	29
GO:0022627	GO: CC	cytosolic small ribosomal subunit	12/432	47/19559	3.00713e-10	2.29544e-08	RPS8/RPS15A/RPS20/RPS12/DDX3X/RPS14/RPS21/ISG15/RPS27A/UBA52/RACK1/RPS4X	12
GO:0072562	GO: CC	blood microparticle	18/432	148/19559	4.88462e-09	3.19594e-07	C9/PZP/ORM2/CP/HSPA8/ITIH1/ACTG1/ACTB/C8G/PON1/FN1/GC/SERPINC1/KNG1/HRG/TF/ALB/PLG	18
GO:0044391	GO: CC	ribosomal subunit	20/432	187/19559	6.53648e-09	3.74214e-07	RPS8/RPS15A/RPS20/RPL21/RPL10A/RPS12/MRPL34/DDX3X/RPS14/RPS21/RPL26L1/ISG15/RPS27A/UBA52/RACK1/RPL11/RPL28/RPS4X/RPL30/RPL36AL	20
GO:0005775	GO: CC	vacuolar lumen	19/432	173/19559	1.01063e-08	5.14298e-07	DNAJC3/VAT1/CTSF/ORM2/CTSL/CREG1/TPP1/LGMN/HSPA8/GPC6/PSAP/ACP2/GDI2/CTSD/DPP7/GC/FUCA1/BGN/CYB5R3	19
GO:0005759	GO: CC	mitochondrial matrix	32/432	473/19559	2.2697e-08	1.03952e-06	ACSS2/ATP5F1C/ATP5F1A/TST/ETFA/MPST/MRPL34/MDH2/IDH2/ALAS1/AASS/HSD17B8/GSTK1/HADHA/ALDH4A1/ACO2/ERAL1/GOT2/GLYAT/AGXT/BCKDK/NDUFS1/HMGCS2/GLUD1/ALKBH7/PCCB/GSTZ1/HIBADH/OTC/PC/ATP5F1D/ACADVL	32
GO:0062023	GO: CC	collagen-containing extracellular matrix	30/432	427/19559	2.73137e-08	1.13724e-06	SMOC1/SERPINA1/PZP/CALR/ANXA6/CTSF/ASPN/ORM2/CTSL/CSTB/S100A9/GPC6/PSAP/ITIH1/SPP2/FGL2/CTSD/CST3/F12/TGM2/SERPINA5/SERPINF1/FN1/COL18A1/SERPINC1/BGN/KNG1/HRG/APOH/PLG	30
GO:0005777	GO: CC	peroxisome	16/432	137/19559	6.25844e-08	2.2049e-06	VIM/IDH2/PEX19/GSTK1/VWA8/CAT/GRHPR/PECR/AGXT/HAO2/PHYH/IDH1/CRAT/ARF1/HAO1/FNDC5	16
GO:0042579	GO: CC	microbody	16/432	137/19559	6.25844e-08	2.2049e-06	VIM/IDH2/PEX19/GSTK1/VWA8/CAT/GRHPR/PECR/AGXT/HAO2/PHYH/IDH1/CRAT/ARF1/HAO1/FNDC5	16
GO:0098800	GO: CC	inner mitochondrial membrane protein complex	16/432	138/19559	6.93796e-08	2.2499e-06	TIMM10/ATP5F1C/ATP5F1A/NDUFB9/PHB2/UQCRQ/COX7C/NDUFA2/NDUFA4/NDUFA6/CYC1/NDUFS1/NDUFB3/UQCRC2/ATP5F1D/NDUFS4	16
GO:0015935	GO: CC	small ribosomal subunit	12/432	74/19559	7.36867e-08	2.2499e-06	RPS8/RPS15A/RPS20/RPS12/DDX3X/RPS14/RPS21/ISG15/RPS27A/UBA52/RACK1/RPS4X	12
GO:0101002	GO: CC	ficolin-1-rich granule	15/432	124/19559	1.01161e-07	2.72541e-06	SERPINA1/ALDOC/DDX3X/PSMD7/PPIA/CSTB/PDAP1/HSPA8/CAT/FGL2/CTSD/CST3/PGM1/IDH1/CDA	15
GO:1904813	GO: CC	ficolin-1-rich granule lumen	15/432	124/19559	1.01161e-07	2.72541e-06	SERPINA1/ALDOC/DDX3X/PSMD7/PPIA/CSTB/PDAP1/HSPA8/CAT/FGL2/CTSD/CST3/PGM1/IDH1/CDA	15
GO:0005743	GO: CC	mitochondrial inner membrane	31/432	489/19559	1.62768e-07	3.93055e-06	TIMM10/ATP5F1C/ATP5F1A/SURF1/NDUFB9/MRPL34/PHB2/SLC25A42/LDHD/UQCRQ/COX7C/COX6C/NDUFA2/NDUFA4/HADHA/ERAL1/NDUFA6/MTCH2/GOT2/COX5B/CYC1/NDUFS1/NDUFB3/AURKAIP1/UQCRC2/OTC/ENDOG/CRAT/ATP5F1D/ACADVL/NDUFS4	31
GO:0005840	GO: CC	ribosome	22/432	270/19559	1.63058e-07	3.93055e-06	RPS8/RPS15A/RPS20/RPL21/RPL10A/RPS12/MRPL34/DDX3X/RPS14/RPS21/RPL26L1/NUFIP2/ISG15/RPS27A/UBA52/RACK1/RPL11/RPL28/RPS4X/RPL30/AURKAIP1/RPL36AL	22
GO:0005790	GO: CC	smooth endoplasmic reticulum	8/432	34/19559	5.8238e-07	1.28952e-05	DNAJC3/GABARAP/FTCD/CALR/ERP29/STX17/SYVN1/PGRMC1	8
GO:0005746	GO: CC	mitochondrial respirasome	12/432	89/19559	5.91263e-07	1.28952e-05	SURF1/NDUFB9/UQCRQ/COX7C/NDUFA2/NDUFA4/NDUFA6/CYC1/NDUFS1/NDUFB3/UQCRC2/NDUFS4	12
GO:0043202	GO: CC	lysosomal lumen	12/432	96/19559	1.35368e-06	2.81812e-05	CTSF/CTSL/TPP1/LGMN/HSPA8/GPC6/PSAP/ACP2/CTSD/GC/FUCA1/BGN	12
GO:0005782	GO: CC	peroxisomal matrix	9/432	52/19559	1.82545e-06	3.48357e-05	GSTK1/CAT/GRHPR/AGXT/HAO2/PHYH/IDH1/CRAT/HAO1	9
GO:0031907	GO: CC	microbody lumen	9/432	52/19559	1.82545e-06	3.48357e-05	GSTK1/CAT/GRHPR/AGXT/HAO2/PHYH/IDH1/CRAT/HAO1	9
GO:0070469	GO: CC	respirasome	12/432	101/19559	2.3388e-06	4.28469e-05	SURF1/NDUFB9/UQCRQ/COX7C/NDUFA2/NDUFA4/NDUFA6/CYC1/NDUFS1/NDUFB3/UQCRC2/NDUFS4	12
GO:0098803	GO: CC	respiratory chain complex	11/432	85/19559	2.64074e-06	4.65176e-05	NDUFB9/UQCRQ/COX7C/NDUFA2/NDUFA4/NDUFA6/CYC1/NDUFS1/NDUFB3/UQCRC2/NDUFS4	11
GO:0042470	GO: CC	melanosome	12/432	105/19559	3.53656e-06	5.7848e-05	RAB32/CALU/ANXA6/ERP29/RAB7A/TPP1/HSPA8/CTSD/BSG/AHCY/SERPINF1/RPN1	12
GO:0048770	GO: CC	pigment granule	12/432	105/19559	3.53656e-06	5.7848e-05	RAB32/CALU/ANXA6/ERP29/RAB7A/TPP1/HSPA8/CTSD/BSG/AHCY/SERPINF1/RPN1	12
GO:0031091	GO: CC	platelet alpha granule	11/432	91/19559	5.20244e-06	8.21626e-05	APLP2/SERPINA1/ORM2/F5/MAGED2/SERPINA5/FN1/KNG1/HRG/ALB/PLG	11
GO:1990204	GO: CC	oxidoreductase complex	12/432	110/19559	5.77122e-06	8.81073e-05	NDUFB9/UQCRQ/NDUFA2/NDUFA4/GPD1/NDUFA6/CYC1/BCKDK/NDUFS1/NDUFB3/UQCRC2/NDUFS4	12
GO:0098798	GO: CC	mitochondrial protein complex	19/432	265/19559	7.479e-06	0.000110496	TIMM10/ATP5F1C/ATP5F1A/NDUFB9/MRPL34/PHB2/UQCRQ/COX7C/NDUFA2/NDUFA4/HADHA/NDUFA6/CYC1/BCKDK/NDUFS1/NDUFB3/UQCRC2/ATP5F1D/NDUFS4	19
GO:0005770	GO: CC	late endosome	19/432	278/19559	1.47497e-05	0.000211104	ANXA6/ABCA5/SLC1A1/TMEM9/EGFR/VAMP8/CTSL/RAB7A/LGMN/HSPA8/PSAP/TPT1/TMEM230/CHMP4B/CST3/HLA-DRB1/ARF1/TF/TMEM59	19
GO:0031093	GO: CC	platelet alpha granule lumen	9/432	67/19559	1.58359e-05	0.000219784	SERPINA1/ORM2/F5/MAGED2/FN1/KNG1/HRG/ALB/PLG	9
GO:0005925	GO: CC	focal adhesion	24/432	415/19559	1.92436e-05	0.000259223	VIM/RPS8/RPL10A/PCBP2/RPS14/CALR/ANXA6/PPIA/PDLIM1/EGFR/JAK1/CD81/HSPA8/RPS4X/RPL30/CAT/ACTG1/RHOA/GDI2/ACTB/CFL1/TGM2/BSG/ARF1	24
GO:0032994	GO: CC	protein-lipid complex	7/432	39/19559	2.03921e-05	0.000266845	DBI/APOM/LSR/SAA1/PON1/LIPC/APOH	7
GO:0030055	GO: CC	cell-substrate junction	24/432	423/19559	2.62153e-05	0.000333517	VIM/RPS8/RPL10A/PCBP2/RPS14/CALR/ANXA6/PPIA/PDLIM1/EGFR/JAK1/CD81/HSPA8/RPS4X/RPL30/CAT/ACTG1/RHOA/GDI2/ACTB/CFL1/TGM2/BSG/ARF1	24
GO:0022625	GO: CC	cytosolic large ribosomal subunit	8/432	58/19559	3.86837e-05	0.000478841	RPL21/RPL10A/RPL26L1/UBA52/RPL11/RPL28/RPL30/RPL36AL	8
GO:0005747	GO: CC	mitochondrial respiratory chain complex I	7/432	50/19559	0.000107451	0.00123031	NDUFB9/NDUFA2/NDUFA4/NDUFA6/NDUFS1/NDUFB3/NDUFS4	7
GO:0030964	GO: CC	NADH dehydrogenase complex	7/432	50/19559	0.000107451	0.00123031	NDUFB9/NDUFA2/NDUFA4/NDUFA6/NDUFS1/NDUFB3/NDUFS4	7
GO:0045271	GO: CC	respiratory chain complex I	7/432	50/19559	0.000107451	0.00123031	NDUFB9/NDUFA2/NDUFA4/NDUFA6/NDUFS1/NDUFB3/NDUFS4	7
GO:0034358	GO: CC	plasma lipoprotein particle	6/432	36/19559	0.000124527	0.00132635	APOM/LSR/SAA1/PON1/LIPC/APOH	6
GO:0098576	GO: CC	lumenal side of membrane	6/432	36/19559	0.000124527	0.00132635	CALR/BCAP31/HSPA8/NUCB1/HLA-DRB1/HLA-DPB1	6
GO:1990777	GO: CC	lipoprotein particle	6/432	36/19559	0.000124527	0.00132635	APOM/LSR/SAA1/PON1/LIPC/APOH	6
GO:0005844	GO: CC	polysome	8/432	69/19559	0.000136583	0.00142171	VIM/RPL10A/CALR/RPS21/NUFIP2/RPL11/RPS4X/RPL30	8
GO:1904724	GO: CC	tertiary granule lumen	7/432	55/19559	0.000198563	0.00202093	ALDOC/CSTB/CTSD/CST3/PGM1/IDH1/CDA	7
GO:0005774	GO: CC	vacuolar membrane	22/432	427/19559	0.000226046	0.00225063	GABARAP/ANXA6/ABCA5/TMEM9/DTX3L/VAMP8/CP/RAB7A/UBA52/HSPA8/PSAP/STX17/ACP2/GPLD1/ATP6V0B/B4GALT1/CTSD/RPN2/HLA-DRB1/AP2M1/HLA-DPB1/TMEM59	22
GO:0034364	GO: CC	high-density lipoprotein particle	5/432	27/19559	0.000277533	0.00270447	APOM/SAA1/PON1/LIPC/APOH	5
GO:0005791	GO: CC	rough endoplasmic reticulum	8/432	84/19559	0.000534255	0.00509769	SRPRA/PLOD1/RPS21/NUCB1/RPN2/F12/GLUL/RPN1	8
GO:0042788	GO: CC	polysomal ribosome	5/432	32/19559	0.000632268	0.0058284	RPL10A/RPS21/NUFIP2/RPL11/RPL30	5
GO:0030139	GO: CC	endocytic vesicle	17/432	313/19559	0.000636288	0.0058284	VIM/RAB32/CALR/RPS27A/EGFR/VAMP8/RAB7A/UBA52/SAA1/ACTG1/ATP6V0B/MPEG1/HLA-DRB1/AP2M1/RAB11B/HLA-DPB1/TF	17
GO:0005766	GO: CC	primary lysosome	11/432	155/19559	0.000674774	0.0059432	DNAJC3/VAT1/ORM2/VAMP8/CREG1/PSAP/GDI2/B4GALT1/DPP7/FUCA1/CYB5R3	11
GO:0042582	GO: CC	azurophil granule	11/432	155/19559	0.000674774	0.0059432	DNAJC3/VAT1/ORM2/VAMP8/CREG1/PSAP/GDI2/B4GALT1/DPP7/FUCA1/CYB5R3	11
GO:0030176	GO: CC	integral component of endoplasmic reticulum membrane	11/432	158/19559	0.000791241	0.00683752	GPAA1/CALR/SLC27A5/BCAP31/RTN4/SYVN1/EMC6/HLA-DRB1/HSD11B1/AUP1/HLA-DPB1	11
GO:0070069	GO: CC	cytochrome complex	5/432	34/19559	0.000842586	0.00712586	UQCRQ/COX7C/NDUFA4/CYC1/UQCRC2	5
GO:0036019	GO: CC	endolysosome	4/432	20/19559	0.000858704	0.00712586	CTSL/LGMN/AP2M1/HRG	4
GO:0009925	GO: CC	basal plasma membrane	6/432	51/19559	0.000871284	0.00712586	SLC23A2/SLC27A5/EGFR/CD81/MET/TF	6
GO:0035578	GO: CC	azurophil granule lumen	8/432	91/19559	0.000911164	0.00732128	DNAJC3/VAT1/ORM2/CREG1/GDI2/DPP7/FUCA1/CYB5R3	8
GO:0030135	GO: CC	coated vesicle	16/432	298/19559	0.00102688	0.00810884	SERPINA1/PEF1/FURIN/CD4/EGFR/VAMP8/F5/BCAP31/HSPA8/SREBF1/STX17/HLA-DRB1/ARF1/AP2M1/HLA-DPB1/TF	16
GO:0030666	GO: CC	endocytic vesicle membrane	11/432	164/19559	0.00107449	0.00820194	RAB32/CALR/RPS27A/VAMP8/RAB7A/UBA52/ATP6V0B/HLA-DRB1/AP2M1/RAB11B/HLA-DPB1	11
GO:0070820	GO: CC	tertiary granule	11/432	164/19559	0.00107449	0.00820194	RAP2C/ALDOC/FCER1G/VAMP8/CSTB/RHOA/CTSD/CST3/PGM1/IDH1/CDA	11
GO:0015934	GO: CC	large ribosomal subunit	9/432	116/19559	0.00109312	0.00820737	RPL21/RPL10A/MRPL34/RPL26L1/UBA52/RPL11/RPL28/RPL30/RPL36AL	9
GO:0000835	GO: CC	ER ubiquitin ligase complex	3/432	10/19559	0.00114385	0.00844973	OS9/SYVN1/AUP1	3
GO:0031227	GO: CC	intrinsic component of endoplasmic reticulum membrane	11/432	166/19559	0.00118569	0.0086198	GPAA1/CALR/SLC27A5/BCAP31/RTN4/SYVN1/EMC6/HLA-DRB1/HSD11B1/AUP1/HLA-DPB1	11
GO:0005776	GO: CC	autophagosome	8/432	97/19559	0.00138196	0.00988963	TP53INP1/GABARAP/RAB7A/HSPA8/STX17/TMEM230/RPN2/AUP1	8
GO:0046930	GO: CC	pore complex	4/432	23/19559	0.00148939	0.0104945	C9/AFDN/C7/C8G	4
GO:0022624	GO: CC	proteasome accessory complex	4/432	24/19559	0.00175641	0.0121884	PSMD7/PSMD8/PSME2/ADRM1	4
GO:0005765	GO: CC	lysosomal membrane	18/432	375/19559	0.00181733	0.0122403	ANXA6/ABCA5/TMEM9/DTX3L/VAMP8/CP/RAB7A/UBA52/HSPA8/PSAP/ACP2/GPLD1/B4GALT1/CTSD/HLA-DRB1/AP2M1/HLA-DPB1/TMEM59	18
GO:0098852	GO: CC	lytic vacuole membrane	18/432	375/19559	0.00181733	0.0122403	ANXA6/ABCA5/TMEM9/DTX3L/VAMP8/CP/RAB7A/UBA52/HSPA8/PSAP/ACP2/GPLD1/B4GALT1/CTSD/HLA-DRB1/AP2M1/HLA-DPB1/TMEM59	18
GO:0005751	GO: CC	mitochondrial respiratory chain complex IV	3/432	12/19559	0.00202918	0.013469	COX7C/NDUFA4/UQCRC2	3
GO:0030662	GO: CC	coated vesicle membrane	11/432	183/19559	0.00256854	0.0168056	PEF1/CD4/EGFR/VAMP8/HSPA8/SREBF1/STX17/HLA-DRB1/AP2M1/HLA-DPB1/TF	11
GO:0005750	GO: CC	mitochondrial respiratory chain complex III	3/432	14/19559	0.00324892	0.0203837	UQCRQ/CYC1/UQCRC2	3
GO:0031089	GO: CC	platelet dense granule lumen	3/432	14/19559	0.00324892	0.0203837	ITIH3/SPP2/APOH	3
GO:0045275	GO: CC	respiratory chain complex III	3/432	14/19559	0.00324892	0.0203837	UQCRQ/CYC1/UQCRC2	3
GO:0031968	GO: CC	organelle outer membrane	12/432	218/19559	0.00344849	0.0212901	VAT1/PHB2/RAB32/CYB5A/RPS27A/UBA52/RETSAT/GPAM/MAOB/PGRMC1/EMD/CYB5R3	12
GO:0030667	GO: CC	secretory granule membrane	15/432	306/19559	0.00348637	0.0212901	APLP2/RAP2C/RAB26/FCER1G/VAMP8/RAB7A/PSAP/ITPR2/RHOA/B4GALT1/IQGAP2/BSG/AGPAT2/SERPINA5/PGRMC1	15
GO:0071556	GO: CC	integral component of lumenal side of endoplasmic reticulum membrane	4/432	29/19559	0.00359917	0.0214081	CALR/BCAP31/HLA-DRB1/HLA-DPB1	4
GO:0098553	GO: CC	lumenal side of endoplasmic reticulum membrane	4/432	29/19559	0.00359917	0.0214081	CALR/BCAP31/HLA-DRB1/HLA-DPB1	4
GO:0019867	GO: CC	outer membrane	12/432	220/19559	0.00371091	0.0217897	VAT1/PHB2/RAB32/CYB5A/RPS27A/UBA52/RETSAT/GPAM/MAOB/PGRMC1/EMD/CYB5R3	12
GO:0031902	GO: CC	late endosome membrane	9/432	140/19559	0.00396062	0.0225898	ANXA6/ABCA5/SLC1A1/TMEM9/VAMP8/RAB7A/CHMP4B/HLA-DRB1/TMEM59	9
GO:0045335	GO: CC	phagocytic vesicle	9/432	140/19559	0.00396062	0.0225898	VIM/RAB32/CALR/VAMP8/RAB7A/ACTG1/ATP6V0B/MPEG1/RAB11B	9
GO:0000153	GO: CC	cytoplasmic ubiquitin ligase complex	3/432	15/19559	0.00399514	0.0225898	OS9/SYVN1/AUP1	3
GO:0045178	GO: CC	basal part of cell	6/432	69/19559	0.00416068	0.0229589	SLC23A2/SLC27A5/EGFR/CD81/MET/TF	6
GO:1905369	GO: CC	endopeptidase complex	6/432	69/19559	0.00416068	0.0229589	PSMB8/GPAA1/PSMD7/PSMD8/PSME2/ADRM1	6
GO:0005811	GO: CC	lipid droplet	7/432	93/19559	0.00453519	0.0247276	HSD3B7/RAB7A/BCAP31/CES1/DHRS3/AUP1/CYB5R3	7
GO:0030665	GO: CC	clathrin-coated vesicle membrane	8/432	118/19559	0.00469485	0.0252969	CD4/EGFR/VAMP8/HSPA8/HLA-DRB1/AP2M1/HLA-DPB1/TF	8
GO:0030134	GO: CC	COPII-coated ER to Golgi transport vesicle	7/432	95/19559	0.00509592	0.0271387	SERPINA1/PEF1/F5/SREBF1/STX17/HLA-DRB1/HLA-DPB1	7
GO:0033178	GO: CC	proton-transporting two-sector ATPase complex, catalytic domain	3/432	18/19559	0.00682195	0.0359133	ATP5F1C/ATP5F1A/ATP5F1D	3
GO:0005798	GO: CC	Golgi-associated vesicle	10/432	181/19559	0.00710133	0.0365683	SERPINA1/PEF1/FURIN/F5/SREBF1/STX17/NUCB1/HLA-DRB1/ARF1/HLA-DPB1	10
GO:0030670	GO: CC	phagocytic vesicle membrane	6/432	77/19559	0.00710606	0.0365683	RAB32/CALR/VAMP8/RAB7A/ATP6V0B/RAB11B	6
GO:0005793	GO: CC	endoplasmic reticulum-Golgi intermediate compartment	8/432	130/19559	0.00830976	0.0422875	SERPINA1/FTCD/CALR/F5/BCAP31/STX17/NUCB1/FN1	8
GO:0034361	GO: CC	very-low-density lipoprotein particle	3/432	20/19559	0.00922492	0.0454303	APOM/LSR/APOH	3
GO:0034385	GO: CC	triglyceride-rich plasma lipoprotein particle	3/432	20/19559	0.00922492	0.0454303	APOM/LSR/APOH	3
GO:0045277	GO: CC	respiratory chain complex IV	3/432	20/19559	0.00922492	0.0454303	COX7C/NDUFA4/UQCRC2	3
GO:0000421	GO: CC	autophagosome membrane	4/432	38/19559	0.00957461	0.0466507	GABARAP/RAB7A/STX17/RPN2	4
GO:0005778	GO: CC	peroxisomal membrane	5/432	60/19559	0.0103687	0.048986	PEX19/CAT/PECR/ARF1/FNDC5	5
GO:0031903	GO: CC	microbody membrane	5/432	60/19559	0.0103687	0.048986	PEX19/CAT/PECR/ARF1/FNDC5	5
GO:0005741	GO: CC	mitochondrial outer membrane	10/432	192/19559	0.0105249	0.048986	VAT1/PHB2/RAB32/CYB5A/RPS27A/UBA52/GPAM/MAOB/PGRMC1/CYB5R3	10
GO:0005838	GO: CC	proteasome regulatory particle	3/432	21/19559	0.0105887	0.048986	PSMD7/PSMD8/ADRM1	3
GO:0042827	GO: CC	platelet dense granule	3/432	21/19559	0.0105887	0.048986	ITIH3/SPP2/APOH	3
GO:0016614	GO: MF	oxidoreductase activity, acting on CH-OH group of donors	24/425	130/18352	2.8362e-15	1.84069e-12	AKR1C1/CBR1/AKR7A3/HSD3B7/LDHD/HSD17B14/MDH2/IDH2/AKR1C2/H6PD/ADH6/PTGR1/HSD17B8/HADHA/GPD1/GRHPR/ADH1A/HAO2/HIBADH/IDH1/HSD11B1/HSD17B6/HAO1/DHRS3	24
GO:0016616	GO: MF	oxidoreductase activity, acting on the CH-OH group of donors, NAD or NADP as acceptor	22/425	120/18352	4.83187e-14	1.56794e-11	AKR1C1/CBR1/AKR7A3/HSD3B7/LDHD/HSD17B14/MDH2/IDH2/AKR1C2/H6PD/ADH6/PTGR1/HSD17B8/HADHA/GPD1/GRHPR/ADH1A/HIBADH/IDH1/HSD11B1/HSD17B6/DHRS3	22
GO:0051087	GO: MF	chaperone binding	16/425	104/18352	2.1281e-09	4.60378e-07	TIMM10/DNAJC3/TBCA/BIRC2/CALR/ERP29/CP/HSPA8/SDF2L1/SYVN1/ST13/STUB1/DNAJB1/FN1/ALB/PLG	16
GO:0009055	GO: MF	electron transfer activity	16/425	111/18352	5.64061e-09	9.15188e-07	ETFA/SURF1/AKR7A3/UQCRQ/CYB5A/COX7C/COX6C/NDUFA4/ALDH4A1/POR/COX5B/CYC1/NDUFS1/MAOB/HSD17B6/DHRS3	16
GO:0061134	GO: MF	peptidase regulator activity	22/425	229/18352	1.95035e-08	2.41125e-06	APLP2/BIRC2/SERPINA1/PZP/FURIN/ITIH3/PSME2/RACK1/CSTB/ITIH1/SPP2/CST3/ADRM1/SERPINA5/SERPINF1/FN1/SERPINA6/SERPIND1/SERPINC1/SERPINA7/KNG1/HRG	22
GO:0061135	GO: MF	endopeptidase regulator activity	20/425	192/18352	2.22919e-08	2.41125e-06	APLP2/BIRC2/SERPINA1/PZP/FURIN/ITIH3/PSME2/CSTB/ITIH1/SPP2/CST3/ADRM1/SERPINA5/SERPINF1/SERPINA6/SERPIND1/SERPINC1/SERPINA7/KNG1/HRG	20
GO:0031406	GO: MF	carboxylic acid binding	20/425	212/18352	1.16881e-07	1.08365e-05	AKR1C1/FTCD/PLOD1/SLC1A1/AKR1C2/GOT1/S100A9/PSAP/GRHPR/GOT2/AGXT/GLUD1/PHYH/GLUL/SERPINA5/GSTA1/OTC/PC/UGT1A9/ALB	20
GO:0004866	GO: MF	endopeptidase inhibitor activity	18/425	183/18352	2.69886e-07	2.06792e-05	APLP2/BIRC2/SERPINA1/PZP/FURIN/ITIH3/CSTB/ITIH1/SPP2/CST3/SERPINA5/SERPINF1/SERPINA6/SERPIND1/SERPINC1/SERPINA7/KNG1/HRG	18
GO:0043177	GO: MF	organic acid binding	20/425	224/18352	2.86768e-07	2.06792e-05	AKR1C1/FTCD/PLOD1/SLC1A1/AKR1C2/GOT1/S100A9/PSAP/GRHPR/GOT2/AGXT/GLUD1/PHYH/GLUL/SERPINA5/GSTA1/OTC/PC/UGT1A9/ALB	20
GO:0004857	GO: MF	enzyme inhibitor activity	27/425	383/18352	3.21432e-07	2.08609e-05	APLP2/DNAJC3/BIRC2/SERPINA1/PZP/FURIN/ITIH3/DTX3L/GCKR/ANXA9/RACK1/RPL11/CSTB/ITIH1/SPP2/IQGAP2/CST3/CIB1/SERPINA5/SERPINF1/SERPINA6/SERPIND1/SERPINC1/TMBIM6/SERPINA7/KNG1/HRG	27
GO:0004867	GO: MF	serine-type endopeptidase inhibitor activity	13/425	98/18352	4.138e-07	2.29736e-05	APLP2/SERPINA1/PZP/FURIN/ITIH3/ITIH1/SERPINA5/SERPINF1/SERPINA6/SERPIND1/SERPINC1/SERPINA7/HRG	13
GO:0030414	GO: MF	peptidase inhibitor activity	18/425	189/18352	4.37004e-07	2.29736e-05	APLP2/BIRC2/SERPINA1/PZP/FURIN/ITIH3/CSTB/ITIH1/SPP2/CST3/SERPINA5/SERPINF1/SERPINA6/SERPIND1/SERPINC1/SERPINA7/KNG1/HRG	18
GO:0051287	GO: MF	NAD binding	10/425	55/18352	4.60179e-07	2.29736e-05	IDH2/HSD17B8/HADHA/GPD1/GRHPR/GLUD1/AHCY/HIBADH/IDH1/CYB5R3	10
GO:0016209	GO: MF	antioxidant activity	12/425	86/18352	6.62848e-07	3.07277e-05	PRDX2/TP53INP1/APOM/GSTK1/S100A9/CAT/GSTZ1/PRXL2A/MGST2/GSTA1/CCS/ALB	12
GO:0016655	GO: MF	oxidoreductase activity, acting on NAD(P)H, quinone or similar compound as acceptor	10/425	61/18352	1.25349e-06	5.42345e-05	AKR1C1/CBR1/NDUFB9/AKR1C2/NDUFA2/NDUFA4/NDUFA6/NDUFS1/NDUFB3/NDUFS4	10
GO:0016651	GO: MF	oxidoreductase activity, acting on NAD(P)H	13/425	109/18352	1.43e-06	5.80043e-05	AKR1C1/CBR1/NDUFB9/AKR1C2/NDUFA2/NDUFA4/NDUFA6/POR/FMO5/NDUFS1/NDUFB3/CYB5R3/NDUFS4	13
GO:0016675	GO: MF	oxidoreductase activity, acting on a heme group of donors	7/425	29/18352	3.41484e-06	0.000127032	SURF1/CYB5A/COX7C/COX6C/NDUFA4/POR/COX5B	7
GO:0002020	GO: MF	protease binding	14/425	137/18352	3.66312e-06	0.000127032	SERPINA1/PZP/FURIN/ANXA9/CSTB/PSAP/OS9/CST3/SYVN1/SUMO1/ADRM1/SERPINA5/FN1/SERPINC1	14
GO:0050661	GO: MF	NADP binding	9/425	54/18352	3.71895e-06	0.000127032	H6PD/CAT/POR/GRHPR/FMO5/HIBADH/IDH1/HSD11B1/FMO3	9
GO:0033764	GO: MF	steroid dehydrogenase activity, acting on the CH-OH group of donors, NAD or NADP as acceptor	7/425	30/18352	4.36589e-06	0.000141673	AKR1C1/HSD3B7/HSD17B14/AKR1C2/HSD17B8/HSD11B1/HSD17B6	7
GO:0003735	GO: MF	structural constituent of ribosome	17/425	202/18352	5.00136e-06	0.000154566	RPS8/RPS15A/RPS20/RPL21/RPL10A/RPS12/MRPL34/RPS14/RPS21/RPL26L1/RPS27A/UBA52/RPL11/RPL28/RPS4X/RPL30/RPL36AL	17
GO:0016229	GO: MF	steroid dehydrogenase activity	7/425	34/18352	1.06501e-05	0.000303585	AKR1C1/HSD3B7/HSD17B14/AKR1C2/HSD17B8/HSD11B1/HSD17B6	7
GO:0045296	GO: MF	cadherin binding	22/425	332/18352	1.07588e-05	0.000303585	CEMIP2/AFDN/DDX3X/S100A11/KRT18/PDLIM1/EGFR/RACK1/RTN4/HSPA8/KDR/EIF4H/CHMP4B/CAPZB/EEF1D/DNAJB1/BSG/IDH1/CCS/RAB11B/EMD/PAICS	22
GO:0004129	GO: MF	cytochrome-c oxidase activity	6/425	28/18352	3.64e-05	0.0009086	SURF1/CYB5A/COX7C/COX6C/NDUFA4/COX5B	6
GO:0015002	GO: MF	heme-copper terminal oxidase activity	6/425	28/18352	3.64e-05	0.0009086	SURF1/CYB5A/COX7C/COX6C/NDUFA4/COX5B	6
GO:0016676	GO: MF	oxidoreductase activity, acting on a heme group of donors, oxygen as acceptor	6/425	28/18352	3.64e-05	0.0009086	SURF1/CYB5A/COX7C/COX6C/NDUFA4/COX5B	6
GO:0033293	GO: MF	monocarboxylic acid binding	9/425	72/18352	4.12135e-05	0.0009812	AKR1C1/AKR1C2/S100A9/PSAP/SERPINA5/GSTA1/PC/UGT1A9/ALB	9
GO:1901681	GO: MF	sulfur compound binding	18/425	262/18352	4.23322e-05	0.0009812	APLP2/SMOC1/DBI/ANXA6/F11/SAA1/HADHA/MGST2/SERPINA5/FN1/LIPC/PC/SERPIND1/SERPINC1/KNG1/HRG/APOH/ACADVL	18
GO:0003954	GO: MF	NADH dehydrogenase activity	7/425	46/18352	8.34101e-05	0.00174623	NDUFB9/NDUFA2/NDUFA4/NDUFA6/NDUFS1/NDUFB3/NDUFS4	7
GO:0008137	GO: MF	NADH dehydrogenase (ubiquinone) activity	7/425	46/18352	8.34101e-05	0.00174623	NDUFB9/NDUFA2/NDUFA4/NDUFA6/NDUFS1/NDUFB3/NDUFS4	7
GO:0050136	GO: MF	NADH dehydrogenase (quinone) activity	7/425	46/18352	8.34101e-05	0.00174623	NDUFB9/NDUFA2/NDUFA4/NDUFA6/NDUFS1/NDUFB3/NDUFS4	7
GO:0016705	GO: MF	oxidoreductase activity, acting on paired donors, with incorporation or reduction of molecular oxygen	13/425	162/18352	0.000104875	0.002127	AKR1C1/PLOD1/HMOX1/AKR1C2/PCBD1/CYP2A6/CYP2D6/CYP2D7/BBOX1/POR/FMO5/PHYH/FMO3	13
GO:0016829	GO: MF	lyase activity	14/425	189/18352	0.00013543	0.00266346	ALDOC/FTCD/HAL/TKFC/PCBD1/UROC1/GOT1/HADHA/ACO2/APMAP/ASL/GLO1/MGST2/PAICS	14
GO:0044389	GO: MF	ubiquitin-like protein ligase binding	19/425	316/18352	0.000154561	0.00295029	TUBA1B/GABARAP/PCBP2/CALR/DTX3L/ISG15/RPS27A/EGFR/UBA52/JAK1/RPL11/RTN4/HSPA8/ACTG1/SUMO1/STUB1/TMBIM6/AUP1/CEBPB	19
GO:0016840	GO: MF	carbon-nitrogen lyase activity	4/425	13/18352	0.000171761	0.00309647	FTCD/HAL/APMAP/ASL	4
GO:0031386	GO: MF	protein tag	4/425	13/18352	0.000171761	0.00309647	ISG15/RPS27A/UBA52/SUMO1	4
GO:0033218	GO: MF	amide binding	21/425	381/18352	0.000235499	0.00413078	LBP/DBI/FTCD/PHB2/CALR/FURIN/PPIA/TPP1/PEX19/HADHA/PSAP/CAT/CST3/MGST2/HLA-DRB1/GHR/PC/PGRMC1/AP2M1/HLA-DPB1/ACADVL	21
GO:0051787	GO: MF	misfolded protein binding	5/425	27/18352	0.000344778	0.00582433	DNAJC3/HSPA8/SDF2L1/F12/STUB1	5
GO:0005539	GO: MF	glycosaminoglycan binding	15/425	232/18352	0.000349998	0.00582433	APLP2/SMOC1/ANXA6/F11/SAA1/HABP2/SERPINA5/FN1/LIPC/SERPIND1/SERPINC1/BGN/KNG1/HRG/APOH	15
GO:0016627	GO: MF	oxidoreductase activity, acting on the CH-CH group of donors	7/425	59/18352	0.000410652	0.00666283	AKR1C1/AKR1C2/PTGR1/RETSAT/PECR/CRAT/ACADVL	7
GO:0017171	GO: MF	serine hydrolase activity	13/425	191/18352	0.000527306	0.00808814	PROC/PLGLB2/FURIN/PROZ/F11/TPP1/RELN/C2/AADAC/HABP2/DPP7/F12/PLG	13
GO:0043024	GO: MF	ribosomal small subunit binding	4/425	17/18352	0.00053121	0.00808814	DDX3X/ERAL1/EIF4H/EIF1	4
GO:0019842	GO: MF	vitamin binding	11/425	144/18352	0.000535886	0.00808814	FTCD/PLOD1/ALAS1/GOT1/GOT2/AGXT/C8G/PHYH/PC/GC/ALB	11
GO:0004497	GO: MF	monooxygenase activity	9/425	101/18352	0.000561005	0.00820752	AKR1C1/AKR1C2/PCBD1/CYP2A6/CYP2D6/CYP2D7/POR/FMO5/FMO3	9
GO:0050660	GO: MF	flavin adenine dinucleotide binding	8/425	81/18352	0.000569089	0.00820752	ETFA/LDHD/POR/FMO5/MAOB/FMO3/CYB5R3/ACADVL	8
GO:0008201	GO: MF	heparin binding	12/425	169/18352	0.000587991	0.0082128	APLP2/SMOC1/F11/SAA1/SERPINA5/FN1/LIPC/SERPIND1/SERPINC1/KNG1/HRG/APOH	12
GO:0031625	GO: MF	ubiquitin protein ligase binding	17/425	297/18352	0.000594763	0.0082128	TUBA1B/GABARAP/PCBP2/CALR/ISG15/RPS27A/EGFR/UBA52/JAK1/RPL11/RTN4/HSPA8/ACTG1/SUMO1/STUB1/TMBIM6/AUP1	17
GO:0015078	GO: MF	proton transmembrane transporter activity	10/425	127/18352	0.000750492	0.0101473	ATP5F1C/ATP5F1A/SURF1/CYB5A/COX7C/COX6C/NDUFA4/COX5B/ATP6V0B/ATP5F1D	10
GO:0004745	GO: MF	retinol dehydrogenase activity	4/425	20/18352	0.00102353	0.0135566	ADH6/ADH1A/HSD17B6/DHRS3	4
GO:0004601	GO: MF	peroxidase activity	6/425	52/18352	0.00123171	0.0157979	PRDX2/GSTK1/CAT/GSTZ1/MGST2/GSTA1	6
GO:0004602	GO: MF	glutathione peroxidase activity	4/425	21/18352	0.00124144	0.0157979	GSTK1/GSTZ1/MGST2/GSTA1	4
GO:0016783	GO: MF	sulfurtransferase activity	3/425	10/18352	0.00131094	0.0163616	TST/MPST/TSTD1	3
GO:0008236	GO: MF	serine-type peptidase activity	12/425	187/18352	0.00142153	0.0174071	PROC/PLGLB2/FURIN/PROZ/F11/TPP1/RELN/C2/HABP2/DPP7/F12/PLG	12
GO:1990459	GO: MF	transferrin receptor binding	3/425	11/18352	0.0017717	0.0212932	CD81/HJV/TF	3
GO:0016684	GO: MF	oxidoreductase activity, acting on peroxide as acceptor	6/425	56/18352	0.00181783	0.0214504	PRDX2/GSTK1/CAT/GSTZ1/MGST2/GSTA1	6
GO:0001882	GO: MF	nucleoside binding	19/425	389/18352	0.00191451	0.0221877	EEF1A1P5/SRPRA/RAP2C/TUBA1B/RAB32/RAB26/ANXA6/ARHGAP35/ARHGAP5/RAB7A/ERAL1/RHOA/GLUD1/GBP7/TGM2/ARF5/ARF1/CDA/RAB11B	19
GO:0004303	GO: MF	estradiol 17-beta-dehydrogenase activity	3/425	12/18352	0.0023219	0.026437	HSD17B14/HSD17B8/HSD17B6	3
GO:0016597	GO: MF	amino acid binding	6/425	59/18352	0.00238038	0.0266357	SLC1A1/GOT2/AGXT/GLUD1/GLUL/OTC	6
GO:0004364	GO: MF	glutathione transferase activity	4/425	25/18352	0.00243908	0.0268299	GSTK1/GSTZ1/MGST2/GSTA1	4
GO:0016628	GO: MF	oxidoreductase activity, acting on the CH-CH group of donors, NAD or NADP as acceptor	4/425	26/18352	0.00283049	0.0306165	AKR1C1/AKR1C2/PTGR1/PECR	4
GO:0005525	GO: MF	GTP binding	18/425	376/18352	0.00308543	0.032827	EEF1A1P5/SRPRA/RAP2C/TUBA1B/RAB32/RAB26/ANXA6/ARHGAP35/ARHGAP5/RAB7A/ERAL1/RHOA/GLUD1/GBP7/TGM2/ARF5/ARF1/RAB11B	18
GO:0005496	GO: MF	steroid binding	8/425	106/18352	0.00323864	0.0336119	AKR1C1/ANXA6/AKR1C2/CD81/HSD11B1/SERPINA6/PGRMC1/GC	8
GO:0004033	GO: MF	aldo-keto reductase (NADP) activity	4/425	27/18352	0.00326279	0.0336119	AKR1C1/AKR7A3/AKR1C2/DHRS3	4
GO:0032550	GO: MF	purine ribonucleoside binding	18/425	380/18352	0.0034482	0.0349669	EEF1A1P5/SRPRA/RAP2C/TUBA1B/RAB32/RAB26/ANXA6/ARHGAP35/ARHGAP5/RAB7A/ERAL1/RHOA/GLUD1/GBP7/TGM2/ARF5/ARF1/RAB11B	18
GO:0019843	GO: MF	rRNA binding	6/425	64/18352	0.00359628	0.0352053	TST/RPS14/RPL11/ERAL1/RPS4X/CIRBP	6
GO:0016709	GO: MF	oxidoreductase activity, acting on paired donors, with incorporation or reduction of molecular oxygen, NAD(P)H as one donor, and incorporation of one atom of oxygen	5/425	45/18352	0.00371063	0.0352053	AKR1C1/AKR1C2/POR/FMO5/FMO3	5
GO:0016208	GO: MF	AMP binding	3/425	14/18352	0.00371172	0.0352053	ACSS2/APRT/CYB5R3	3
GO:0001883	GO: MF	purine nucleoside binding	18/425	383/18352	0.00374294	0.0352053	EEF1A1P5/SRPRA/RAP2C/TUBA1B/RAB32/RAB26/ANXA6/ARHGAP35/ARHGAP5/RAB7A/ERAL1/RHOA/GLUD1/GBP7/TGM2/ARF5/ARF1/RAB11B	18
GO:0032549	GO: MF	ribonucleoside binding	18/425	383/18352	0.00374294	0.0352053	EEF1A1P5/SRPRA/RAP2C/TUBA1B/RAB32/RAB26/ANXA6/ARHGAP35/ARHGAP5/RAB7A/ERAL1/RHOA/GLUD1/GBP7/TGM2/ARF5/ARF1/RAB11B	18
GO:0043021	GO: MF	ribonucleoprotein complex binding	9/425	133/18352	0.00383434	0.0355498	SRPRA/DDX3X/RACK1/PQBP1/ERAL1/EIF4H/EIF1/RPN2/EIF5A	9
GO:1901567	GO: MF	fatty acid derivative binding	4/425	29/18352	0.0042579	0.0389208	DBI/HADHA/S100A9/ACADVL	4
GO:0020037	GO: MF	heme binding	9/425	138/18352	0.00488443	0.0440277	CYB5A/HMOX1/CYP2A6/CYP2D6/CYP2D7/CAT/CYC1/PGRMC1/HRG	9
GO:0045182	GO: MF	translation regulator activity	9/425	139/18352	0.00511892	0.0454166	EEF1A1P5/EIF3A/RPS14/CIRBP/EIF4H/EIF1/EIF4EBP1/EIF5A/EEF1D	9
GO:0016874	GO: MF	ligase activity	10/425	165/18352	0.00517847	0.0454166	ACSS2/ATP5F1C/ATP5F1A/SLC27A5/MTHFD1/PCCB/GLUL/PC/ATP5F1D/PAICS	10
GO:0019001	GO: MF	guanyl nucleotide binding	18/425	397/18352	0.00540796	0.0459093	EEF1A1P5/SRPRA/RAP2C/TUBA1B/RAB32/RAB26/ANXA6/ARHGAP35/ARHGAP5/RAB7A/ERAL1/RHOA/GLUD1/GBP7/TGM2/ARF5/ARF1/RAB11B	18
GO:0032561	GO: MF	guanyl ribonucleotide binding	18/425	397/18352	0.00540796	0.0459093	EEF1A1P5/SRPRA/RAP2C/TUBA1B/RAB32/RAB26/ANXA6/ARHGAP35/ARHGAP5/RAB7A/ERAL1/RHOA/GLUD1/GBP7/TGM2/ARF5/ARF1/RAB11B	18
GO:0010181	GO: MF	FMN binding	3/425	16/18352	0.0055176	0.0459093	POR/HAO2/HAO1	3
GO:0023026	GO: MF	MHC class II protein complex binding	3/425	16/18352	0.0055176	0.0459093	CD81/HSPA8/HLA-DRB1	3
GO:0015020	GO: MF	glucuronosyltransferase activity	4/425	32/18352	0.00610501	0.0492387	UGT1A4/UGT2B15/UGT1A9/UGT2B7	4
GO:0004252	GO: MF	serine-type endopeptidase activity	10/425	169/18352	0.00611015	0.0492387	PROC/PLGLB2/FURIN/PROZ/F11/TPP1/C2/HABP2/F12/PLG	10
GO:0052689	GO: MF	carboxylic ester hydrolase activity	9/425	143/18352	0.00614536	0.0492387	H6PD/AADAC/RGN/APMAP/CES1/PLA2G12B/PON3/PON1/LIPC	9
hsa00980	KEGG	Metabolism of xenobiotics by cytochrome P450	18/283	78/8223	2.59406e-08	2.23666e-08	AKR1C1/CBR1/AKR7A3/EPHX1/CYP2A6/ADH6/GSTK1/CYP2D6/CYP2D7/ADH1A/MGST2/UGT1A4/GSTA1/HSD11B1/UGT2B10/UGT2B15/UGT1A9/UGT2B7	18
hsa00982	KEGG	Drug metabolism - cytochrome P450	16/283	72/8223	2.69714e-07	2.32553e-07	CYP2A6/ADH6/GSTK1/CYP2D6/CYP2D7/FMO5/ADH1A/MAOB/MGST2/UGT1A4/GSTA1/UGT2B10/UGT2B15/FMO3/UGT1A9/UGT2B7	16
hsa00630	KEGG	Glyoxylate and dicarboxylate metabolism	10/283	30/8223	2.9818e-06	2.57098e-06	ACSS2/MDH2/ACO2/CAT/GRHPR/AGXT/HAO2/PCCB/GLUL/HAO1	10
hsa05208	KEGG	Chemical carcinogenesis - reactive oxygen species	26/283	223/8223	2.9818e-06	2.57098e-06	ATP5F1C/AKR1C1/ATP5F1A/CBR1/NDUFB9/EPHX1/UQCRQ/COX7C/HMOX1/AKR1C2/EGFR/COX6C/NDUFA2/NDUFA4/MET/NDUFA6/CAT/COX5B/CYC1/NDUFS1/NDUFB3/UQCRC2/MGST2/GSTA1/ATP5F1D/NDUFS4	26
hsa01200	KEGG	Carbon metabolism	18/283	115/8223	3.2675e-06	2.81732e-06	ACSS2/ALDOC/MDH2/IDH2/TKFC/H6PD/GOT1/ACO2/RGN/CAT/GOT2/AGXT/HAO2/GLUD1/PCCB/IDH1/PC/HAO1	18
hsa05204	KEGG	Chemical carcinogenesis - DNA adducts	14/283	69/8223	3.2675e-06	2.81732e-06	CBR1/EPHX1/AKR1C2/CYP2A6/SULT1A2/GSTK1/MGST2/UGT1A4/GSTA1/HSD11B1/UGT2B10/UGT2B15/UGT1A9/UGT2B7	14
hsa04610	KEGG	Complement and coagulation cascades	15/283	86/8223	7.85123e-06	6.76952e-06	PROC/SERPINA1/C9/F11/C7/F5/C2/F12/C8G/SERPINA5/C4BPB/SERPIND1/SERPINC1/KNG1/PLG	15
hsa05171	KEGG	Coronavirus disease - COVID-19	24/283	232/8223	4.68034e-05	4.0355e-05	RPS8/RPS15A/RPS20/RPL21/RPL10A/C9/RPS12/RPS14/RPS21/RPL26L1/ISG15/RPS27A/EGFR/C7/UBA52/JAK1/RPL11/RPL28/FAU/C2/RPS4X/RPL30/RPL36AL/C8G	24
hsa05020	KEGG	Prion disease	26/283	273/8223	7.18506e-05	6.19513e-05	ATP5F1C/ATP5F1A/TUBA1B/NDUFB9/C9/UQCRQ/COX7C/PSMD7/PSMD8/COX6C/NDUFA2/C7/NDUFA4/HSPA8/NDUFA6/ITPR2/COX5B/CYC1/NDUFS1/NDUFB3/C8G/UQCRC2/ADRM1/ATF4/ATP5F1D/NDUFS4	26
hsa00190	KEGG	Oxidative phosphorylation	17/283	134/8223	9.02582e-05	7.78228e-05	ATP5F1C/ATP5F1A/NDUFB9/UQCRQ/COX7C/COX6C/NDUFA2/NDUFA4/NDUFA6/COX5B/CYC1/ATP6V0B/NDUFS1/NDUFB3/UQCRC2/ATP5F1D/NDUFS4	17
hsa05012	KEGG	Parkinson disease	25/283	266/8223	0.000118033	0.000101771	ATP5F1C/ATP5F1A/TUBA1B/NDUFB9/UQCRQ/COX7C/PSMD7/RPS27A/PSMD8/COX6C/NDUFA2/UBA52/NDUFA4/NDUFA6/ITPR2/COX5B/CYC1/NDUFS1/NDUFB3/MAOB/UQCRC2/ADRM1/ATF4/ATP5F1D/NDUFS4	25
hsa03010	KEGG	Ribosome	18/283	167/8223	0.000393521	0.000339303	RPS8/RPS15A/RPS20/RPL21/RPL10A/RPS12/MRPL34/RPS14/RPS21/RPL26L1/RPS27A/UBA52/RPL11/RPL28/FAU/RPS4X/RPL30/RPL36AL	18
hsa00830	KEGG	Retinol metabolism	11/283	68/8223	0.000397865	0.000343049	CYP2A6/ADH6/RETSAT/ADH1A/UGT1A4/HSD17B6/UGT2B10/UGT2B15/DHRS3/UGT1A9/UGT2B7	11
hsa00350	KEGG	Tyrosine metabolism	8/283	36/8223	0.000487451	0.000420292	FAH/GOT1/ADH6/HPD/GOT2/ADH1A/GSTZ1/MAOB	8
hsa00140	KEGG	Steroid hormone biosynthesis	10/283	62/8223	0.000855997	0.000738061	AKR1C1/AKR1C2/HSD17B8/UGT1A4/HSD11B1/HSD17B6/UGT2B10/UGT2B15/UGT1A9/UGT2B7	10
hsa00220	KEGG	Arginine biosynthesis	6/283	22/8223	0.00135147	0.00116527	GOT1/GOT2/ASL/GLUD1/GLUL/OTC	6
hsa00860	KEGG	Porphyrin metabolism	8/283	43/8223	0.00156022	0.00134526	HMOX1/ALAS1/CP/UGT1A4/UGT2B10/UGT2B15/UGT1A9/UGT2B7	8
hsa04146	KEGG	Peroxisome	11/283	82/8223	0.00171123	0.00147547	IDH2/PEX19/GSTK1/CAT/PECR/AGXT/HAO2/PHYH/IDH1/CRAT/HAO1	11
hsa00620	KEGG	Pyruvate metabolism	8/283	47/8223	0.00268647	0.00231634	ACSS2/LDHD/MDH2/ADH6/GRHPR/ADH1A/GLO1/PC	8
hsa00250	KEGG	Alanine, aspartate and glutamate metabolism	7/283	37/8223	0.00317734	0.00273957	GOT1/ALDH4A1/GOT2/AGXT/ASL/GLUD1/GLUL	7
hsa01230	KEGG	Biosynthesis of amino acids	10/283	75/8223	0.00317734	0.00273957	ALDOC/IDH2/GOT1/ACO2/GOT2/ASL/GLUL/IDH1/OTC/PC	10
hsa04932	KEGG	Non-alcoholic fatty liver disease	15/283	155/8223	0.00368494	0.00317725	NDUFB9/UQCRQ/COX7C/COX6C/NDUFA2/NDUFA4/SREBF1/NDUFA6/COX5B/CYC1/NDUFS1/NDUFB3/UQCRC2/ATF4/NDUFS4	15
hsa01210	KEGG	2-Oxocarboxylic acid metabolism	5/283	19/8223	0.00458723	0.00395522	IDH2/GOT1/ACO2/GOT2/IDH1	5
hsa00983	KEGG	Drug metabolism - other enzymes	10/283	80/8223	0.00458723	0.00395522	CYP2A6/CES1/MGST2/UGT1A4/GSTA1/UGT2B10/CDA/UGT2B15/UGT1A9/UGT2B7	10
hsa04714	KEGG	Thermogenesis	19/283	232/8223	0.00458723	0.00395522	ATP5F1C/ATP5F1A/NDUFB9/UQCRQ/COX7C/COX6C/NDUFA2/NDUFA4/NDUFA6/ACTG1/COX5B/COX14/CYC1/ACTB/NDUFS1/NDUFB3/UQCRC2/ATP5F1D/NDUFS4	19
Abbreviations: NAFLD (Non-alcoholic fatty liver disease), DEGs (Differentially expressed genes), GO (Gene ontolog), BP (Biological Process), CC (Cellular Component), MF (Molecular Function), KEGG (Kyoto Encyclopedia and Genomes).
