# Supplementary material for: Identification of hub gene for the pathogenic mechanism and diagnosis of MASLD by enhanced bioinformatics analysis and machine learning
Source: PLoS One. 2025 May 28;20(5):e0324972. doi: 10.1371/journal.pone.0324972 (PMC12118866; doi:10.1371/journal.pone.0324972)
Supplement: S3 File — Results of GO and KEGG enrichment analysis with DEGs in NASH. (XLSX) [file pone.0324972.s003.xlsx]

## Sheet: Table S3
Table S3. The complete Go and KEGG pathway pathway of DEGs for MASH
ID	Type	Description	GeneRatio	BgRatio	p.adjust	qvalue	geneID	Count
GO:0070098	GO: BP	chemokine-mediated signaling pathway	6/49	88/18866	7.43562e-05	5.84915e-05	TREM2/PF4V1/CXCL10/CCL20/CXCL8/CXCL6	6
GO:1990868	GO: BP	response to chemokine	6/49	97/18866	7.43562e-05	5.84915e-05	TREM2/PF4V1/CXCL10/CCL20/CXCL8/CXCL6	6
GO:1990869	GO: BP	cellular response to chemokine	6/49	97/18866	7.43562e-05	5.84915e-05	TREM2/PF4V1/CXCL10/CCL20/CXCL8/CXCL6	6
GO:0030593	GO: BP	neutrophil chemotaxis	6/49	103/18866	7.97505e-05	6.27349e-05	PF4V1/LGALS3/CXCL10/CCL20/CXCL8/CXCL6	6
GO:1990266	GO: BP	neutrophil migration	6/49	122/18866	0.000173778	0.000136701	PF4V1/LGALS3/CXCL10/CCL20/CXCL8/CXCL6	6
GO:0071621	GO: BP	granulocyte chemotaxis	6/49	127/18866	0.000183398	0.000144268	PF4V1/LGALS3/CXCL10/CCL20/CXCL8/CXCL6	6
GO:0097529	GO: BP	myeloid leukocyte migration	7/49	222/18866	0.000264353	0.00020795	TREM2/PF4V1/LGALS3/CXCL10/CCL20/CXCL8/CXCL6	7
GO:0002687	GO: BP	positive regulation of leukocyte migration	6/49	142/18866	0.000264353	0.00020795	TREM2/THY1/LGALS3/CXCL10/CCL20/CXCL8	6
GO:0097530	GO: BP	granulocyte migration	6/49	150/18866	0.000323265	0.000254293	PF4V1/LGALS3/CXCL10/CCL20/CXCL8/CXCL6	6
GO:0002685	GO: BP	regulation of leukocyte migration	6/49	212/18866	0.00211609	0.0016646	TREM2/THY1/LGALS3/CXCL10/CCL20/CXCL8	6
GO:0030595	GO: BP	leukocyte chemotaxis	6/49	232/18866	0.00319702	0.0025149	PF4V1/LGALS3/CXCL10/CCL20/CXCL8/CXCL6	6
GO:0002237	GO: BP	response to molecule of bacterial origin	7/49	356/18866	0.00350939	0.00276062	TREM2/PF4V1/CXCL10/CD24/FMO1/CXCL8/CXCL6	7
GO:0061844	GO: BP	antimicrobial humoral immune response mediated by antimicrobial peptide	4/49	75/18866	0.00395713	0.00311284	PF4V1/CXCL10/CXCL8/CXCL6	4
GO:0007584	GO: BP	response to nutrient	5/49	171/18866	0.00686977	0.00540403	TYMS/SPP1/LPL/CXCL10/ALDH3A1	5
GO:0019433	GO: BP	triglyceride catabolic process	3/49	38/18866	0.010484	0.00824716	LPL/FABP5/FABP4	3
GO:0060326	GO: BP	cell chemotaxis	6/49	311/18866	0.0111102	0.00873975	PF4V1/LGALS3/CXCL10/CCL20/CXCL8/CXCL6	6
GO:0034612	GO: BP	response to tumor necrosis factor	6/49	320/18866	0.0122089	0.00960401	TNFRSF12A/FABP4/CCL20/UBD/CXCL8/CHI3L1	6
GO:0032496	GO: BP	response to lipopolysaccharide	6/49	334/18866	0.0145343	0.0114332	TREM2/PF4V1/CXCL10/FMO1/CXCL8/CXCL6	6
GO:0046461	GO: BP	neutral lipid catabolic process	3/49	48/18866	0.0155085	0.0121996	LPL/FABP5/FABP4	3
GO:0046464	GO: BP	acylglycerol catabolic process	3/49	48/18866	0.0155085	0.0121996	LPL/FABP5/FABP4	3
GO:0071219	GO: BP	cellular response to molecule of bacterial origin	5/49	222/18866	0.0155085	0.0121996	TREM2/PF4V1/CXCL10/CXCL8/CXCL6	5
GO:0006959	GO: BP	humoral immune response	6/49	377/18866	0.02201	0.0173139	TREM2/PF4V1/CXCL10/IGHV5-10-1/CXCL8/CXCL6	6
GO:0071216	GO: BP	cellular response to biotic stimulus	5/49	246/18866	0.02201	0.0173139	TREM2/PF4V1/CXCL10/CXCL8/CXCL6	5
GO:0019730	GO: BP	antimicrobial humoral response	4/49	137/18866	0.02201	0.0173139	PF4V1/CXCL10/CXCL8/CXCL6	4
GO:0070571	GO: BP	negative regulation of neuron projection regeneration	2/49	15/18866	0.0313716	0.0246781	THY1/SPP1	2
GO:0002548	GO: BP	monocyte chemotaxis	3/49	67/18866	0.0313716	0.0246781	LGALS3/CXCL10/CCL20	3
GO:0050918	GO: BP	positive chemotaxis	3/49	67/18866	0.0313716	0.0246781	LGALS3/CXCL10/CXCL8	3
GO:0032642	GO: BP	regulation of chemokine production	3/49	68/18866	0.0315898	0.0248498	TREM2/LPL/CXCL6	3
GO:0055088	GO: BP	lipid homeostasis	4/49	163/18866	0.0349893	0.0275239	LPL/FABP4/CD24/ZBTB20	4
GO:0046503	GO: BP	glycerolipid catabolic process	3/49	74/18866	0.0377224	0.0296739	LPL/FABP5/FABP4	3
GO:0032602	GO: BP	chemokine production	3/49	75/18866	0.0379575	0.0298589	TREM2/LPL/CXCL6	3
GO:0071356	GO: BP	cellular response to tumor necrosis factor	5/49	297/18866	0.0381509	0.030011	TNFRSF12A/FABP4/CCL20/CXCL8/CHI3L1	5
GO:0031362	GO: CC	anchored component of external side of plasma membrane	2/50	19/19559	0.0775884	0.0691071	THY1/CD24	2
GO:0031233	GO: CC	intrinsic component of external side of plasma membrane	2/50	24/19559	0.0775884	0.0691071	THY1/CD24	2
GO:0070820	GO: CC	tertiary granule	3/50	164/19559	0.187711	0.167192	MMP9/LGALS3/OLR1	3
GO:0031225	GO: CC	anchored component of membrane	3/50	171/19559	0.187711	0.167192	THY1/CD52/CD24	3
GO:0046658	GO: CC	anchored component of plasma membrane	2/50	60/19559	0.187711	0.167192	THY1/CD24	2
GO:0009897	GO: CC	external side of plasma membrane	4/50	417/19559	0.263705	0.234879	THY1/CXCL10/CD24/IGHV5-10-1	4
GO:0031252	GO: CC	cell leading edge	4/50	421/19559	0.263705	0.234879	TNFRSF12A/THY1/CAPG/STMN2	4
GO:0005811	GO: CC	lipid droplet	2/50	93/19559	0.263705	0.234879	FABP4/CIDEC	2
GO:0042627	GO: CC	chylomicron	1/50	13/19559	0.263705	0.234879	LPL	1
GO:0030673	GO: CC	axolemma	1/50	15/19559	0.263705	0.234879	THY1	1
GO:0030667	GO: CC	secretory granule membrane	3/50	306/19559	0.263705	0.234879	LGALS3/FABP5/OLR1	3
GO:0042101	GO: CC	T cell receptor complex	2/50	140/19559	0.263705	0.234879	TRBV28/TRBV7-2	2
GO:0034361	GO: CC	very-low-density lipoprotein particle	1/50	20/19559	0.263705	0.234879	LPL	1
GO:0034385	GO: CC	triglyceride-rich plasma lipoprotein particle	1/50	20/19559	0.263705	0.234879	LPL	1
GO:0045236	GO: MF	CXCR chemokine receptor binding	4/43	18/18352	8.48747e-06	5.26755e-06	PF4V1/CXCL10/CXCL8/CXCL6	4
GO:0008009	GO: MF	chemokine activity	5/43	49/18352	8.48747e-06	5.26755e-06	PF4V1/CXCL10/CCL20/CXCL8/CXCL6	5
GO:0042379	GO: MF	chemokine receptor binding	5/43	70/18352	3.46341e-05	2.14949e-05	PF4V1/CXCL10/CCL20/CXCL8/CXCL6	5
GO:0005125	GO: MF	cytokine activity	7/43	235/18352	4.85981e-05	3.01613e-05	SPP1/PF4V1/IL32/CXCL10/CCL20/CXCL8/CXCL6	7
GO:0048018	GO: MF	receptor ligand activity	8/43	487/18352	0.000461602	0.000286483	SPP1/PF4V1/LGALS3/IL32/CXCL10/CCL20/CXCL8/CXCL6	8
GO:0030546	GO: MF	signaling receptor activator activity	8/43	492/18352	0.000461602	0.000286483	SPP1/PF4V1/LGALS3/IL32/CXCL10/CCL20/CXCL8/CXCL6	8
GO:0005539	GO: MF	glycosaminoglycan binding	5/43	232/18352	0.00497275	0.00308622	TREM2/PF4V1/LPL/CXCL10/CXCL6	5
GO:0005126	GO: MF	cytokine receptor binding	5/43	271/18352	0.00890269	0.00552525	PF4V1/CXCL10/CCL20/CXCL8/CXCL6	5
GO:0001664	GO: MF	G protein-coupled receptor binding	5/43	293/18352	0.010282	0.00638128	PF4V1/CXCL10/CCL20/CXCL8/CXCL6	5
GO:0008201	GO: MF	heparin binding	4/43	169/18352	0.010282	0.00638128	PF4V1/LPL/CXCL10/CXCL6	4
GO:0005324	GO: MF	long-chain fatty acid transporter activity	2/43	17/18352	0.010282	0.00638128	FABP5/FABP4	2
GO:0034185	GO: MF	apolipoprotein binding	2/43	17/18352	0.010282	0.00638128	TREM2/LPL	2
GO:0033038	GO: MF	bitter taste receptor activity	2/43	20/18352	0.0132006	0.00819262	TAS2R31/TAS2R30	2
GO:0008106	GO: MF	alcohol dehydrogenase (NADP+) activity	2/43	21/18352	0.0135278	0.00839573	ALDH3A1/AKR1B10	2
GO:0008527	GO: MF	taste receptor activity	2/43	26/18352	0.0193955	0.0120374	TAS2R31/TAS2R30	2
GO:0004033	GO: MF	aldo-keto reductase (NADP) activity	2/43	27/18352	0.0196088	0.0121698	ALDH3A1/AKR1B10	2
GO:0071813	GO: MF	lipoprotein particle binding	2/43	34/18352	0.0275703	0.0171109	TREM2/LPL	2
GO:0071814	GO: MF	protein-lipid complex binding	2/43	34/18352	0.0275703	0.0171109	TREM2/LPL	2
GO:0016620	GO: MF	oxidoreductase activity, acting on the aldehyde or oxo group of donors, NAD or NADP as acceptor	2/43	35/18352	0.0276612	0.0171673	ALDH3A1/AKR1B10	2
GO:1901681	GO: MF	sulfur compound binding	4/43	262/18352	0.0279302	0.0173342	PF4V1/LPL/CXCL10/CXCL6	4
GO:0042056	GO: MF	chemoattractant activity	2/43	37/18352	0.0279302	0.0173342	LGALS3/CXCL10	2
GO:0005504	GO: MF	fatty acid binding	2/43	39/18352	0.0295751	0.0183551	FABP5/FABP4	2
GO:0016903	GO: MF	oxidoreductase activity, acting on the aldehyde or oxo group of donors	2/43	43/18352	0.0342701	0.021269	ALDH3A1/AKR1B10	2
GO:0016709	GO: MF	oxidoreductase activity, acting on paired donors, with incorporation or reduction of molecular oxygen, NAD(P)H as one donor, and incorporation of one atom of oxygen	2/43	45/18352	0.0358999	0.0222804	CYP2C19/FMO1	2
hsa04657	KEGG	IL-17 signaling pathway	5/29	94/8223	0.000974348	0.000810963	MMP9/CXCL10/CCL20/CXCL8/CXCL6	5
hsa04061	KEGG	Viral protein interaction with cytokine and cytokine receptor	5/29	100/8223	0.000974348	0.000810963	PF4V1/CXCL10/CCL20/CXCL8/CXCL6	5
hsa04060	KEGG	Cytokine-cytokine receptor interaction	7/29	295/8223	0.00161399	0.00134334	TNFRSF12A/PF4V1/IL32/CXCL10/CCL20/CXCL8/CXCL6	7
hsa03320	KEGG	PPAR signaling pathway	4/29	75/8223	0.00274249	0.00228262	LPL/FABP5/FABP4/OLR1	4
hsa04062	KEGG	Chemokine signaling pathway	5/29	192/8223	0.00852709	0.00709721	PF4V1/CXCL10/CCL20/CXCL8/CXCL6	5
hsa04668	KEGG	TNF signaling pathway	4/29	114/8223	0.00912811	0.00759744	MMP9/CXCL10/CCL20/CXCL6	4
hsa00982	KEGG	Drug metabolism - cytochrome P450	3/29	72/8223	0.024542	0.0204266	CYP2C19/ALDH3A1/FMO1	3
hsa05323	KEGG	Rheumatoid arthritis	3/29	93/8223	0.0444625	0.0370067	CCL20/CXCL8/CXCL6	3
hsa04620	KEGG	Toll-like receptor signaling pathway	3/29	104/8223	0.0490415	0.0449794	SPP1/CXCL10/CXCL8	3
Abbreviations: NASH (Nonalcoholic steatohepatitis), DEGs (Differentially expressed genes), GO (Gene ontolog), BP (Biological Process), CC (Cellular Component), MF (Molecular Function), KEGG (Kyoto Encyclopedia and Genomes).
