# Supplementary material for: Identification of hub gene for the pathogenic mechanism and diagnosis of MASLD by enhanced bioinformatics analysis and machine learning
Source: PLoS One. 2025 May 28;20(5):e0324972. doi: 10.1371/journal.pone.0324972 (PMC12118866; doi:10.1371/journal.pone.0324972)
Supplement: S4 File — Results of GO and KEGG enrichment analysis with DEGs that overlapped with screened genes using ordinal logistic regression in NASH. (XLSX) [file pone.0324972.s004.xlsx]

## Sheet: Table S4
Table S4. The complete Go and KEGG pathway of DEGs that overlapped with screened genes using ordinal logistic regression in MASH
ID	Type	Description	GeneRatio	BgRatio	p.adjust	qvalue	geneID	Count
GO:0002687	GO: BP	positive regulation of leukocyte migration	5/29	142/18866	2.31113e-06	0.00239202	TREM2/THY1/LGALS3/CXCL10/CCL20	5
GO:0007584	GO: BP	response to nutrient	5/29	171/18866	5.74462e-06	0.00263184	TYMS/SPP1/LPL/CXCL10/ALDH3A1	5
GO:0070098	GO: BP	chemokine-mediated signaling pathway	4/29	88/18866	9.60105e-06	0.00263184	TREM2/PF4V1/CXCL10/CCL20	4
GO:1990868	GO: BP	response to chemokine	4/29	97/18866	1.41302e-05	0.00263184	TREM2/PF4V1/CXCL10/CCL20	4
GO:1990869	GO: BP	cellular response to chemokine	4/29	97/18866	1.41302e-05	0.00263184	TREM2/PF4V1/CXCL10/CCL20	4
GO:0002685	GO: BP	regulation of leukocyte migration	5/29	212/18866	1.62933e-05	0.00263184	TREM2/THY1/LGALS3/CXCL10/CCL20	5
GO:0030593	GO: BP	neutrophil chemotaxis	4/29	103/18866	1.79163e-05	0.00263184	PF4V1/LGALS3/CXCL10/CCL20	4
GO:0097529	GO: BP	myeloid leukocyte migration	5/29	222/18866	2.03428e-05	0.00263184	TREM2/PF4V1/LGALS3/CXCL10/CCL20	5
GO:0019433	GO: BP	triglyceride catabolic process	3/29	38/18866	2.65688e-05	0.00305541	LPL/FABP5/FABP4	3
GO:1990266	GO: BP	neutrophil migration	4/29	122/18866	3.48826e-05	0.00361035	PF4V1/LGALS3/CXCL10/CCL20	4
GO:0071621	GO: BP	granulocyte chemotaxis	4/29	127/18866	4.08261e-05	0.00384137	PF4V1/LGALS3/CXCL10/CCL20	4
GO:0046461	GO: BP	neutral lipid catabolic process	3/29	48/18866	5.3913e-05	0.0042923	LPL/FABP5/FABP4	3
GO:0046464	GO: BP	acylglycerol catabolic process	3/29	48/18866	5.3913e-05	0.0042923	LPL/FABP5/FABP4	3
GO:0097530	GO: BP	granulocyte migration	4/29	150/18866	7.81076e-05	0.00577438	PF4V1/LGALS3/CXCL10/CCL20	4
GO:0002548	GO: BP	monocyte chemotaxis	3/29	67/18866	0.000146422	0.0101031	LGALS3/CXCL10/CCL20	3
GO:0016042	GO: BP	lipid catabolic process	5/29	343/18866	0.000160004	0.0103502	SPP1/LPL/FABP5/FABP4/AKR1B10	5
GO:0046503	GO: BP	glycerolipid catabolic process	3/29	74/18866	0.000196708	0.0119761	LPL/FABP5/FABP4	3
GO:0070571	GO: BP	negative regulation of neuron projection regeneration	2/29	15/18866	0.000236604	0.0136047	THY1/SPP1	2
GO:0033273	GO: BP	response to vitamin	3/29	91/18866	0.000362235	0.0191208	TYMS/SPP1/CXCL10	3
GO:2000696	GO: BP	regulation of epithelial cell differentiation involved in kidney development	2/29	19/18866	0.000383859	0.0191208	MMP9/CD24	2
GO:0030595	GO: BP	leukocyte chemotaxis	4/29	232/18866	0.000415653	0.0191208	PF4V1/LGALS3/CXCL10/CCL20	4
GO:0050727	GO: BP	regulation of inflammatory response	5/29	425/18866	0.000430621	0.0191208	TREM2/PBK/MMP9/LPL/FABP4	5
GO:0071674	GO: BP	mononuclear cell migration	3/29	97/18866	0.000436912	0.0191208	LGALS3/CXCL10/CCL20	3
GO:0044242	GO: BP	cellular lipid catabolic process	4/29	236/18866	0.000443381	0.0191208	LPL/FABP5/FABP4/AKR1B10	4
GO:0042632	GO: BP	cholesterol homeostasis	3/29	101/18866	0.000491804	0.0201501	LPL/FABP4/CD24	3
GO:0055092	GO: BP	sterol homeostasis	3/29	102/18866	0.000506185	0.0201501	LPL/FABP4/CD24	3
GO:0050860	GO: BP	negative regulation of T cell receptor signaling pathway	2/29	23/18866	0.00056577	0.0216879	THY1/LGALS3	2
GO:0006641	GO: BP	triglyceride metabolic process	3/29	110/18866	0.000631027	0.0233254	LPL/FABP5/FABP4	3
GO:0071677	GO: BP	positive regulation of mononuclear cell migration	2/29	25/18866	0.000669597	0.0238977	LGALS3/CXCL10	2
GO:0031667	GO: BP	response to nutrient levels	5/29	473/18866	0.000700256	0.0241588	TYMS/SPP1/LPL/CXCL10/ALDH3A1	5
GO:0051928	GO: BP	positive regulation of calcium ion transport	3/29	122/18866	0.000852625	0.0280317	THY1/LGALS3/CXCL10	3
GO:0043270	GO: BP	positive regulation of ion transport	4/29	284/18866	0.000887528	0.0280317	TREM2/THY1/LGALS3/CXCL10	4
GO:0006721	GO: BP	terpenoid metabolic process	3/29	124/18866	0.000893764	0.0280317	LPL/CYP2C19/AKR1B10	3
GO:0060142	GO: BP	regulation of syncytium formation by plasma membrane fusion	2/29	30/18866	0.000966301	0.0294153	TREM2/CXCL10	2
GO:0050858	GO: BP	negative regulation of antigen receptor-mediated signaling pathway	2/29	31/18866	0.00103196	0.0296688	THY1/LGALS3	2
GO:2000406	GO: BP	positive regulation of T cell migration	2/29	31/18866	0.00103196	0.0296688	CXCL10/CCL20	2
GO:0070570	GO: BP	regulation of neuron projection regeneration	2/29	32/18866	0.00109971	0.0307621	THY1/SPP1	2
GO:0006638	GO: BP	neutral lipid metabolic process	3/29	138/18866	0.00121733	0.0321516	LPL/FABP5/FABP4	3
GO:0006639	GO: BP	acylglycerol metabolic process	3/29	138/18866	0.00121733	0.0321516	LPL/FABP5/FABP4	3
GO:0060326	GO: BP	cell chemotaxis	4/29	311/18866	0.00124257	0.0321516	PF4V1/LGALS3/CXCL10/CCL20	4
GO:0006720	GO: BP	isoprenoid metabolic process	3/29	144/18866	0.00137585	0.0338011	LPL/CYP2C19/AKR1B10	3
GO:0033280	GO: BP	response to vitamin D	2/29	36/18866	0.0013915	0.0338011	SPP1/CXCL10	2
GO:0007204	GO: BP	positive regulation of cytosolic calcium ion concentration	4/29	322/18866	0.00141231	0.0338011	THY1/CXCL10/CD52/CD24	4
GO:1904064	GO: BP	positive regulation of cation transmembrane transport	3/29	147/18866	0.00145976	0.0338011	TREM2/THY1/CXCL10	3
GO:0045730	GO: BP	respiratory burst	2/29	37/18866	0.00146961	0.0338011	CD52/CD24	2
GO:2000403	GO: BP	positive regulation of lymphocyte migration	2/29	38/18866	0.00154978	0.03487	CXCL10/CCL20	2
GO:0051281	GO: BP	positive regulation of release of sequestered calcium ion into cytosol	2/29	40/18866	0.00171626	0.0377942	THY1/CXCL10	2
GO:0050729	GO: BP	positive regulation of inflammatory response	3/29	158/18866	0.00179475	0.0383247	TREM2/LPL/FABP4	3
GO:0034767	GO: BP	positive regulation of ion transmembrane transport	3/29	161/18866	0.00189376	0.0383247	TREM2/THY1/CXCL10	3
GO:1904062	GO: BP	regulation of cation transmembrane transport	4/29	349/18866	0.00189675	0.0383247	TREM2/THY1/MMP9/CXCL10	4
GO:0055088	GO: BP	lipid homeostasis	3/29	163/18866	0.00196162	0.0383247	LPL/FABP4/CD24	3
GO:0050856	GO: BP	regulation of T cell receptor signaling pathway	2/29	43/18866	0.00198123	0.0383247	THY1/LGALS3	2
GO:0150077	GO: BP	regulation of neuroinflammatory response	2/29	43/18866	0.00198123	0.0383247	TREM2/MMP9	2
GO:0002237	GO: BP	response to molecule of bacterial origin	4/29	356/18866	0.00203908	0.0383247	TREM2/PF4V1/CXCL10/CD24	4
GO:0051480	GO: BP	regulation of cytosolic calcium ion concentration	4/29	357/18866	0.00206	0.0383247	THY1/CXCL10/CD52/CD24	4
GO:2000404	GO: BP	regulation of T cell migration	2/29	44/18866	0.0020736	0.0383247	CXCL10/CCL20	2
GO:0035850	GO: BP	epithelial cell differentiation involved in kidney development	2/29	47/18866	0.00236277	0.0429029	MMP9/CD24	2
GO:0009409	GO: BP	response to cold	2/29	48/18866	0.00246315	0.0439545	LPL/CXCL10	2
GO:0071675	GO: BP	regulation of mononuclear cell migration	2/29	51/18866	0.00277622	0.0487014	LGALS3/CXCL10	2
GO:0050770	GO: BP	regulation of axonogenesis	3/29	186/18866	0.00285305	0.0492151	TNFRSF12A/THY1/SPP1	3
GO:0031362	GO: CC	anchored component of external side of plasma membrane	2/30	19/19559	0.0196964	0.000382647	THY1/CD24	2
GO:0031233	GO: CC	intrinsic component of external side of plasma membrane	2/30	24/19559	0.0221281	0.000614669	THY1/CD24	2
GO:0031225	GO: CC	anchored component of membrane	3/30	171/19559	0.0221281	0.00224121	THY1/CD52/CD24	3
GO:0046658	GO: CC	anchored component of plasma membrane	2/30	60/19559	0.0267895	0.00380911	THY1/CD24	2
GO:0005811	GO: CC	lipid droplet	2/30	93/19559	0.0294697	0.00892255	FABP4/CIDEC	2
GO:0042627	GO: CC	chylomicron	1/30	13/19559	0.0296964	0.0197632	LPL	1
GO:0030673	GO: CC	axolemma	1/30	15/19559	0.0316967	0.02277	THY1	1
GO:0009897	GO: CC	external side of plasma membrane	3/30	417/19559	0.0367895	0.0255144	THY1/CXCL10/CD24	3
GO:0070820	GO: CC	tertiary granule	2/30	164/19559	0.0367895	0.0260685	MMP9/LGALS3	2
GO:0031252	GO: CC	cell leading edge	3/30	421/19559	0.0415054	0.0261504	TNFRSF12A/THY1/CAPG	3
GO:0034361	GO: CC	very-low-density lipoprotein particle	1/30	20/19559	0.0416964	0.030248	LPL	1
GO:0034385	GO: CC	triglyceride-rich plasma lipoprotein particle	1/30	20/19559	0.0417717	0.030248	LPL	1
GO:0001726	GO: CC	ruffle	2/30	179/19559	0.0421281	0.0306355	TNFRSF12A/CAPG	2
GO:0032809	GO: CC	neuronal cell body membrane	1/30	28/19559	0.043789	0.0420979	THY1	1
GO:0097225	GO: CC	sperm midpiece	1/30	29/19559	0.0450712	0.0435692	CD52	1
GO:0044298	GO: CC	cell body membrane	1/30	31/19559	0.0484782	0.0465054	THY1	1
GO:0090543	GO: CC	Flemming body	1/30	31/19559	0.0496737	0.0465054	CAPG	1
GO:0005125	GO: MF	cytokine activity	5/26	235/18352	0.000925916	0.00183801	SPP1/PF4V1/IL32/CXCL10/CCL20	5
GO:0008009	GO: MF	chemokine activity	3/26	49/18352	0.000925916	0.00183801	PF4V1/CXCL10/CCL20	3
GO:0048018	GO: MF	receptor ligand activity	6/26	487/18352	0.000925916	0.00183801	SPP1/PF4V1/LGALS3/IL32/CXCL10/CCL20	6
GO:0030546	GO: MF	signaling receptor activator activity	6/26	492/18352	0.000925916	0.00183801	SPP1/PF4V1/LGALS3/IL32/CXCL10/CCL20	6
GO:0042379	GO: MF	chemokine receptor binding	3/26	70/18352	0.00183013	0.00363294	PF4V1/CXCL10/CCL20	3
GO:0005324	GO: MF	long-chain fatty acid transporter activity	2/26	17/18352	0.00234286	0.00465075	FABP5/FABP4	2
GO:0034185	GO: MF	apolipoprotein binding	2/26	17/18352	0.00234286	0.00465075	TREM2/LPL	2
GO:0045236	GO: MF	CXCR chemokine receptor binding	2/26	18/18352	0.00234286	0.00465075	PF4V1/CXCL10	2
GO:0005539	GO: MF	glycosaminoglycan binding	4/26	232/18352	0.00234286	0.00465075	TREM2/PF4V1/LPL/CXCL10	4
GO:0008106	GO: MF	alcohol dehydrogenase (NADP+) activity	2/26	21/18352	0.00281156	0.00558115	ALDH3A1/AKR1B10	2
GO:0004033	GO: MF	aldo-keto reductase (NADP) activity	2/26	27/18352	0.00424984	0.00843625	ALDH3A1/AKR1B10	2
GO:0071813	GO: MF	lipoprotein particle binding	2/26	34/18352	0.00562111	0.0111583	TREM2/LPL	2
GO:0071814	GO: MF	protein-lipid complex binding	2/26	34/18352	0.00562111	0.0111583	TREM2/LPL	2
GO:0016620	GO: MF	oxidoreductase activity, acting on the aldehyde or oxo group of donors, NAD or NADP as acceptor	2/26	35/18352	0.00562111	0.0111583	ALDH3A1/AKR1B10	2
GO:0042056	GO: MF	chemoattractant activity	2/26	37/18352	0.0058622	0.0116369	LGALS3/CXCL10	2
GO:0005504	GO: MF	fatty acid binding	2/26	39/18352	0.00610407	0.012117	FABP5/FABP4	2
GO:0016903	GO: MF	oxidoreductase activity, acting on the aldehyde or oxo group of donors	2/26	43/18352	0.00668795	0.0132761	ALDH3A1/AKR1B10	2
GO:0008201	GO: MF	heparin binding	3/26	169/18352	0.00668795	0.0132761	PF4V1/LPL/CXCL10	3
GO:0050840	GO: MF	extracellular matrix binding	2/26	57/18352	0.0108994	0.0216362	SPP1/LGALS3	2
GO:0031406	GO: MF	carboxylic acid binding	3/26	212/18352	0.0114542	0.0227375	TYMS/FABP5/FABP4	3
GO:0043177	GO: MF	organic acid binding	3/26	224/18352	0.012734	0.025278	TYMS/FABP5/FABP4	3
GO:0033293	GO: MF	monocarboxylic acid binding	2/26	72/18352	0.01488	0.029538	FABP5/FABP4	2
GO:1901681	GO: MF	sulfur compound binding	3/26	262/18352	0.0179898	0.0357111	PF4V1/LPL/CXCL10	3
GO:0005126	GO: MF	cytokine receptor binding	3/26	271/18352	0.018926	0.0375695	PF4V1/CXCL10/CCL20	3
GO:0001664	GO: MF	G protein-coupled receptor binding	3/26	293/18352	0.0225142	0.0446925	PF4V1/CXCL10/CCL20	3
hsa04060	KEGG	Cytokine-cytokine receptor interaction	5/21	295/8223	0.0226663	0.000727902	TNFRSF12A/PF4V1/IL32/CXCL10/CCL20	5
hsa03320	KEGG	PPAR signaling pathway	3/21	75/8223	0.0226663	0.000861319	LPL/FABP5/FABP4	3
hsa04657	KEGG	IL-17 signaling pathway	3/21	94/8223	0.0260479	0.0016573	MMP9/CXCL10/CCL20	3
hsa04061	KEGG	Viral protein interaction with cytokine and cytokine receptor	3/21	100/8223	0.0260479	0.00197964	PF4V1/CXCL10/CCL20	3
hsa04668	KEGG	TNF signaling pathway	3/21	114/8223	0.0302849	0.00287707	MMP9/CXCL10/CCL20	3
hsa04923	KEGG	Regulation of lipolysis in adipocytes	2/21	58/8223	0.0312462	0.00942151	FABP4/CIDEC	2
hsa00561	KEGG	Glycerolipid metabolism	2/21	62/8223	0.0359804	0.0107122	LPL/AKR1B10	2
hsa04062	KEGG	Chemokine signaling pathway	3/21	192/8223	0.033255	0.0122267	PF4V1/CXCL10/CCL20	3
hsa00982	KEGG	Drug metabolism - cytochrome P450	2/21	72/8223	0.0404387	0.0142592	CYP2C19/ALDH3A1	2
hsa04620	KEGG	Toll-like receptor signaling pathway	2/21	104/8223	0.0404387	0.0284539	SPP1/CXCL10	2
hsa04670	KEGG	Leukocyte transendothelial migration	2/21	114/8223	0.0404387	0.0337004	THY1/MMP9	2
hsa00360	KEGG	Phenylalanine metabolism	1/21	16/8223	0.0433871	0.0401235	ALDH3A1	1
hsa00670	KEGG	One carbon pool by folate	1/21	20/8223	0.0497575	0.0499122	TYMS	1
Abbreviations: NASH (Nonalcoholic steatohepatitis), DEGs (Differentially expressed genes), GO (Gene ontolog), BP (Biological Process), CC (Cellular Component), MF (Molecular Function), KEGG (Kyoto Encyclopedia and Genomes).
