# Supplementary material for: Identification of hub gene for the pathogenic mechanism and diagnosis of MASLD by enhanced bioinformatics analysis and machine learning
Source: PLoS One. 2025 May 28;20(5):e0324972. doi: 10.1371/journal.pone.0324972 (PMC12118866; doi:10.1371/journal.pone.0324972)
Supplement: S5 File — Results of GO and KEGG enrichment analysis of DEGs with the fibrosis in MASLD. (XLSX) [file pone.0324972.s005.xlsx]

## Sheet: Table S5
Table S5. The complete Go and KEGG pathway of DEGs with the fibrosis in MASLD
ID	Type	Description	GeneRatio	BgRatio	p.adjust	qvalue	geneID	Count
GO:0050912	GO: BP	detection of chemical stimulus involved in sensory perception of taste	13/974	42/18866	1.07741e-07	0.000326315	TAS2R5/PKD1L3/TAS2R10/TAS2R4/TAS2R43/TAS2R14/TAS2R20/TAS2R3/TAS2R46/TAS2R50/TAS2R13/TAS2R31/TAS2R30	13
GO:0001580	GO: BP	detection of chemical stimulus involved in sensory perception of bitter taste	12/974	36/18866	1.32648e-07	0.000326315	TAS2R5/TAS2R10/TAS2R4/TAS2R43/TAS2R14/TAS2R20/TAS2R3/TAS2R46/TAS2R50/TAS2R13/TAS2R31/TAS2R30	12
GO:0050913	GO: BP	sensory perception of bitter taste	12/974	41/18866	6.58802e-07	0.00108044	TAS2R5/TAS2R10/TAS2R4/TAS2R43/TAS2R14/TAS2R20/TAS2R3/TAS2R46/TAS2R50/TAS2R13/TAS2R31/TAS2R30	12
GO:0071108	GO: BP	protein K48-linked deubiquitination	11/974	36/18866	1.198e-06	0.00147354	USP8/USP25/USP33/USP13/ATXN3/USP50/USP9X/VCPIP1/MINDY2/USP37/USP34	11
GO:0016569	GO: BP	covalent chromatin modification	49/974	481/18866	4.52698e-06	0.00445455	NSD1/MTF2/NSD3/HDAC9/SMAD4/KMT2A/PER2/PAXBP1/NCOA3/RLF/PPARGC1A/ARID4A/HUWE1/ARID4B/RCOR3/KDM4C/CLOCK/UBR2/KMT2E/SETD2/KAT6B/NIPBL/ATXN3/EP300/KAT6A/PHF20L1/KDM7A/ZNF451/HDAC8/ATF7IP/KANSL1/UBR5/CHD1/KDM5A/ELK4/ATRX/TBL1XR1/TET2/REST/LRRK2/UTY/JAK2/KANSL1L/TET1/ASH1L/RIF1/JMJD1C/ATM/KMT2C	49
GO:0016570	GO: BP	histone modification	47/974	468/18866	1.03012e-05	0.00813455	NSD1/MTF2/NSD3/HDAC9/SMAD4/KMT2A/PER2/PAXBP1/NCOA3/RLF/PPARGC1A/ARID4A/HUWE1/ARID4B/RCOR3/KDM4C/CLOCK/UBR2/KMT2E/SETD2/KAT6B/NIPBL/ATXN3/EP300/KAT6A/PHF20L1/KDM7A/ZNF451/HDAC8/KANSL1/UBR5/KDM5A/ELK4/ATRX/TBL1XR1/TET2/REST/LRRK2/UTY/JAK2/KANSL1L/TET1/ASH1L/RIF1/JMJD1C/ATM/KMT2C	47
GO:0051056	GO: BP	regulation of small GTPase mediated signal transduction	36/974	323/18866	1.20523e-05	0.00813455	NOTCH2/ARHGAP32/ARHGAP26/ABL2/RALGAPA2/DLC1/RASA2/ARHGAP29/CDON/ARFGEF2/TIAM1/OBSCN/ARHGAP42/SOS2/ARHGAP12/ARHGEF12/ARFGEF1/AKAP13/PSD3/DENND4A/ERBIN/SCAI/TRIO/FGD4/ARAP2/NF1/JAK2/DENND4C/ARHGAP5/ADRA1A/ABCA1/RALGAPA1/CHN2/MYO9A/RELN/SYDE2	36
GO:0018205	GO: BP	peptidyl-lysine modification	42/974	405/18866	1.40202e-05	0.00813455	NSD1/MTF2/RWDD3/NSD3/HDAC9/SMAD4/CAMKMT/KMT2A/NCOA3/RLF/TPR/PPARGC1A/RANBP2/ARID4A/NUP155/ARID4B/KDM4C/CLOCK/PIAS2/KMT2E/SETD2/ATP7A/KAT6B/EP300/HEATR4/KAT6A/PHF20L1/SENP7/ESCO1/KIAA1586/GNL3L/ZNF451/KANSL1/METTL21EP/ATRX/TET2/SUMO4/CAPN3/KANSL1L/ASH1L/RIF1/KMT2C	42
GO:0043547	GO: BP	positive regulation of GTPase activity	42/974	406/18866	1.48803e-05	0.00813455	RANBP3L/RAB11FIP2/DOCK7/RAPGEF2/ARHGAP32/ARHGAP26/RALGAPA2/DLC1/TBCK/RASA2/RASAL2/ARHGAP29/RANBP2/RGS5/DOCK10/DOCK11/TIAM1/DOCK5/GAPVD1/TBC1D19/RABGAP1L/ARHGAP42/PLCB1/ARHGAP12/ARHGEF12/ACAP2/ARFGEF1/DENND1B/STXBP5/SNX13/LRRK2/ARAP2/NF1/PREX2/EVI5/CHML/ARHGAP5/RALGAPA1/CHN2/MYO9A/DOCK4/SYDE2	42
GO:0033044	GO: BP	regulation of chromosome organization	38/974	356/18866	1.87132e-05	0.00862527	TNKS2/NSD1/MTF2/NSD3/WAPL/SMAD4/KMT2A/PAXBP1/ATR/TPR/PPARGC1A/TNKS/RAD50/GEN1/KDM4C/KMT2E/NIPBL/SMC5/DCP2/SLF2/ZNF207/HECW2/GNL3L/ZNF451/HDAC8/ATF7IP/UBR5/KDM5A/APC/ATRX/LRRK2/HMBOX1/TET1/RIF1/SMG1/ATAD2B/XRN1/ATM	38
GO:0050909	GO: BP	sensory perception of taste	13/974	64/18866	1.92841e-05	0.00862527	TAS2R5/PKD1L3/TAS2R10/TAS2R4/TAS2R43/TAS2R14/TAS2R20/TAS2R3/TAS2R46/TAS2R50/TAS2R13/TAS2R31/TAS2R30	13
GO:0010639	GO: BP	negative regulation of organelle organization	42/974	416/18866	2.65802e-05	0.0108979	TNKS2/SPTBN2/ODF2L/MTF2/WAPL/SMAD4/BAG4/DLC1/TPR/SPTBN1/PPARGC1A/HUWE1/FNIP2/CLASP1/TNKS/RAD50/GEN1/KDM4C/CAMSAP2/CLASP2/PPP1R9A/DCP2/DYRK1A/ARFGEF1/ZNF207/PHLDB2/TTBK2/TAOK1/SVIL/AVIL/GNL3L/ZNF451/FNIP1/UBR5/KDM5A/APC/ATRX/LRRK2/TET1/ATAD2B/XRN1/ATM	42
GO:0043087	GO: BP	regulation of GTPase activity	46/974	481/18866	4.34281e-05	0.0164359	RANBP3L/RAB11FIP2/DOCK7/SBF2/RAPGEF2/ARHGAP32/ARHGAP26/RALGAPA2/DLC1/TBCK/RASA2/RASAL2/ARHGAP29/RANBP2/RGS5/DOCK10/DOCK11/TIAM1/DOCK5/GAPVD1/TBC1D19/RABGAP1L/ARHGAP42/PLCB1/CPEB2/ARHGAP12/ARHGEF12/ACAP2/ARFGEF1/DENND1B/STXBP5/SNX13/FGD4/LRRK2/ARAP2/NF1/PREX2/EVI5/CHML/ARHGAP5/RALGAPA1/CHN2/MYO9A/RICTOR/DOCK4/SYDE2	46
GO:1902903	GO: BP	regulation of supramolecular fiber organization	38/974	373/18866	5.22375e-05	0.0183577	SPTBN2/C9orf72/SMAD4/ACTR3C/BAG4/DLC1/NIN/SPTBN1/CCDC88A/CLIP1/CLASP1/CAMSAP2/CLASP2/PPP1R9A/FER/SEMA5A/DYRK1A/TOGARAM1/ARFGEF1/AKAP13/LIMCH1/PHLDB2/TTBK2/JMY/TAOK1/ROCK2/SVIL/AVIL/LATS1/MEF2C/APC/BMP10/SYNPO2/PROX1/AKAP9/TENM1/ALMS1/RICTOR	38
GO:2001251	GO: BP	negative regulation of chromosome organization	20/974	148/18866	7.61137e-05	0.0249653	TNKS2/MTF2/WAPL/TPR/TNKS/RAD50/GEN1/KDM4C/DCP2/ZNF207/GNL3L/ZNF451/UBR5/KDM5A/APC/ATRX/TET1/ATAD2B/XRN1/ATM	20
GO:0007063	GO: BP	regulation of sister chromatid cohesion	7/974	22/18866	8.23398e-05	0.0253195	WAPL/TNKS/NIPBL/SMC5/SLF2/HDAC8/ATRX	7
GO:0051053	GO: BP	negative regulation of DNA metabolic process	18/974	127/18866	9.20307e-05	0.0266348	TNKS2/KMT2A/TNKS/RAD50/KLHL15/DCP2/RNF169/MSH3/GNL3L/BMPR2/HELB/UBR5/ERCC6/SMCHD1/RIF1/XRN1/ATM/ZNF91	18
GO:0006476	GO: BP	protein deacetylation	15/974	97/18866	0.000129075	0.033447	FRY/HDAC9/PER2/RCOR3/NIPBL/SPRED1/ATXN3/EP300/DYRK1A/HDAC8/KDM5A/ELK4/TBL1XR1/REST/LRRK2	15
GO:0010172	GO: BP	embryonic body morphogenesis	5/974	11/18866	0.000129165	0.033447	CDON/CLASP1/CLASP2/ZNF281/PHLDB2	5
GO:0021692	GO: BP	cerebellar Purkinje cell layer morphogenesis	6/974	17/18866	0.000141124	0.0341289	SPTBN2/SLC25A46/ATP7A/TTC21B/HERC1/RORA	6
GO:0018022	GO: BP	peptidyl-lysine methylation	18/974	132/18866	0.000152173	0.0341289	NSD1/MTF2/NSD3/SMAD4/CAMKMT/KMT2A/RLF/ARID4A/ARID4B/KDM4C/KMT2E/SETD2/METTL21EP/ATRX/TET2/ASH1L/RIF1/KMT2C	18
GO:1900118	GO: BP	negative regulation of execution phase of apoptosis	7/974	24/18866	0.000152609	0.0341289	MTRNR2L4/MTRNR2L9/MTRNR2L11/MTRNR2L3/MTRNR2L2/MTRNR2L10/MTRNR2L6	7
GO:2001252	GO: BP	positive regulation of chromosome organization	22/974	182/18866	0.000181909	0.0389126	TNKS2/MTF2/NSD3/SMAD4/KMT2A/PAXBP1/ATR/TPR/PPARGC1A/TNKS/RAD50/KMT2E/NIPBL/SMC5/SLF2/ATF7IP/ATRX/LRRK2/HMBOX1/TET1/RIF1/ATM	22
GO:0021702	GO: BP	cerebellar Purkinje cell differentiation	5/974	12/18866	0.000212018	0.0401204	SLC25A46/ATP7A/TTC21B/HERC1/RORA	5
GO:0034086	GO: BP	maintenance of sister chromatid cohesion	5/974	12/18866	0.000212018	0.0401204	TNKS/NIPBL/SMC5/SLF2/ATRX	5
GO:0034088	GO: BP	maintenance of mitotic sister chromatid cohesion	5/974	12/18866	0.000212018	0.0401204	TNKS/NIPBL/SMC5/SLF2/ATRX	5
GO:0110020	GO: BP	regulation of actomyosin structure organization	15/974	102/18866	0.00022885	0.0417015	SMAD4/BAG4/DLC1/CCDC88A/CLASP1/CLASP2/PPP1R9A/AKAP13/LIMCH1/PHLDB2/ROCK2/MEF2C/BMP10/PROX1/ALMS1	15
GO:0001952	GO: BP	regulation of cell-matrix adhesion	17/974	125/18866	0.000237371	0.0417094	WDPCP/DLC1/ACER2/EPB41L5/SLK/ONECUT2/CLASP1/KDR/CLASP2/CDK6/LIMCH1/PHLDB2/ROCK2/NF1/MACF1/UTRN/ONECUT1	17
GO:0034453	GO: BP	microtubule anchoring	7/974	26/18866	0.000264931	0.0446305	NIN/CLASP1/GCC2/CLASP2/PCM1/HOOK3/CEP350	7
GO:0032970	GO: BP	regulation of actin filament-based process	38/974	405/18866	0.000286663	0.0446305	SPTBN2/C9orf72/SMAD4/NOTCH2/KCNJ2/ACTR3C/ABL2/BAG4/DLC1/SPTBN1/CCDC88A/RHOBTB3/CLASP1/NOS1AP/CLASP2/PPP1R9A/FER/SEMA5A/PDE4D/ARFGEF1/AKAP13/LIMCH1/PHLDB2/JMY/TAOK1/ROCK2/SVIL/AVIL/LATS1/MEF2C/BMP10/SYNPO2/CTNNA3/PROX1/AKAP9/TENM1/ALMS1/RICTOR	38
GO:0007030	GO: BP	Golgi organization	19/974	151/18866	0.000292658	0.0446305	TRAPPC8/GOLGB1/GOLGA2P5/GOLGA8M/STX17/TMED7/HUWE1/CLASP1/GCC2/CAMSAP2/CLASP2/ATP8B4/ARFGEF1/VCPIP1/DYNC2H1/TRIP11/SYNE1/LRRK2/AKAP9	19
GO:0034968	GO: BP	histone lysine methylation	16/974	116/18866	0.000304496	0.0446305	NSD1/MTF2/NSD3/SMAD4/KMT2A/RLF/ARID4A/ARID4B/KDM4C/KMT2E/SETD2/ATRX/TET2/ASH1L/RIF1/KMT2C	16
GO:0021694	GO: BP	cerebellar Purkinje cell layer formation	5/974	13/18866	0.00032991	0.0446305	SLC25A46/ATP7A/TTC21B/HERC1/RORA	5
GO:0018023	GO: BP	peptidyl-lysine trimethylation	10/974	53/18866	0.000330066	0.0446305	NSD3/KMT2A/ARID4A/ARID4B/KDM4C/KMT2E/SETD2/METTL21EP/ATRX/TET2	10
GO:0007062	GO: BP	sister chromatid cohesion	11/974	63/18866	0.000342312	0.0446305	STAG2/WAPL/PDS5A/TNKS/NIPBL/SMC5/ESCO1/SLF2/FBXW7/HDAC8/ATRX	11
GO:0051893	GO: BP	regulation of focal adhesion assembly	11/974	63/18866	0.000342312	0.0446305	WDPCP/DLC1/EPB41L5/SLK/CLASP1/KDR/CLASP2/LIMCH1/PHLDB2/ROCK2/MACF1	11
GO:0090109	GO: BP	regulation of cell-substrate junction assembly	11/974	63/18866	0.000342312	0.0446305	WDPCP/DLC1/EPB41L5/SLK/CLASP1/KDR/CLASP2/LIMCH1/PHLDB2/ROCK2/MACF1	11
GO:0021575	GO: BP	hindbrain morphogenesis	9/974	44/18866	0.000347169	0.0446305	SPTBN2/SLC25A46/DLC1/ATP7A/TTC21B/LRP6/PROX1/HERC1/RORA	9
GO:0033045	GO: BP	regulation of sister chromatid segregation	13/974	84/18866	0.000353778	0.0446305	WAPL/TPR/TNKS/GEN1/NIPBL/SMC5/SLF2/ZNF207/HECW2/HDAC8/APC/ATRX/ATM	13
GO:0060541	GO: BP	respiratory system development	23/974	204/18866	0.000366534	0.0450837	CHI3L1/WDPCP/THRB/SMAD2/FGF2/MAN1A2/NPHP3/HYDIN/ATP7A/ALDH1A2/MAN2A1/EP300/FBXW7/ACVR2B/FOXP2/BMPR2/CHD7/HHIP/SMCHD1/NFIB/LRP6/PROX1/MIR17HG	23
GO:0035601	GO: BP	protein deacylation	15/974	107/18866	0.000389244	0.0467093	FRY/HDAC9/PER2/RCOR3/NIPBL/SPRED1/ATXN3/EP300/DYRK1A/HDAC8/KDM5A/ELK4/TBL1XR1/REST/LRRK2	15
GO:0016571	GO: BP	histone methylation	18/974	143/18866	0.00041613	0.0487467	NSD1/MTF2/NSD3/SMAD4/KMT2A/PAXBP1/RLF/ARID4A/ARID4B/KDM4C/KMT2E/SETD2/ATRX/TET2/TET1/ASH1L/RIF1/KMT2C	18
GO:0034067	GO: BP	protein localization to Golgi apparatus	7/974	28/18866	0.000435649	0.0498464	GCC2/ARL5B/SORL1/ARL5A/VPS13D/VPS13A/VPS13C	7
GO:0031252	GO: CC	cell leading edge	42/1003	421/19559	3.03697e-05	0.0085685	TNFRSF12A/SNTG1/SORBS2/USH2A/PTPRK/DLC1/INSR/SPTBN1/PIK3CA/EPB41L5/CCDC88A/SLK/APPL1/CDC42BPA/CLIP1/ATP2B1/TIAM1/ATP7A/RUFY3/MKLN1/CLASP2/PPP1R9A/CDK6/AAK1/FER/RAPH1/AMOTL1/ACAP2/AKAP5/PKN2/PSD3/PHLDB2/MCC/JMY/AVIL/APC/FGD4/TRPM7/CTNNA3/MACF1/SYNE2/DST	42
GO:0005814	GO: CC	centriole	20/1003	143/19559	4.24454e-05	0.0085685	ODF2L/SCLT1/HERC2/NIN/CCDC88A/SDCCAG8/TSGA10/AHI1/CEP170/PCM1/KIAA0586/CEP295/TTBK2/CEP192/MPHOSPH9/RTTN/SPICE1/CNTLN/CEP350/ALMS1	20
GO:0030427	GO: CC	site of polarized growth	24/1003	191/19559	4.59027e-05	0.0085685	FRY/DOCK7/C9orf72/KLC1/ADCY10/KIF20B/NIN/PTPRS/CXADR/TIAM1/RUFY3/PPP1R9A/USP9X/PTBP2/CPEB4/LRIG2/SLC2A13/SETX/FRYL/DICER1/LRRK2/PCDH9/MYO9A/UTRN	24
GO:0090734	GO: CC	site of DNA damage	14/1003	82/19559	6.68724e-05	0.00936214	HUS1B/SMC6/RAD50/CUL5/APLF/SMC5/POLK/RNF169/SLF2/HELB/ERCC6/SMCHD1/RPA4/RIF1	14
GO:0030426	GO: CC	growth cone	22/1003	184/19559	0.000194406	0.0192959	DOCK7/C9orf72/KLC1/ADCY10/KIF20B/NIN/PTPRS/CXADR/TIAM1/RUFY3/PPP1R9A/USP9X/PTBP2/CPEB4/LRIG2/SLC2A13/SETX/DICER1/LRRK2/PCDH9/MYO9A/UTRN	22
GO:0016605	GO: CC	PML body	15/1003	102/19559	0.000213185	0.0192959	ATR/SMC6/PPARGC1A/PIAS2/ZMYM2/HIPK2/SMC5/CASP8AP2/KAT6A/MORC3/ZNF451/ATRX/HMBOX1/WDFY3/HIPK3	15
GO:0035861	GO: CC	site of double-strand break	11/1003	61/19559	0.000241199	0.0192959	HUS1B/SMC6/RAD50/APLF/SMC5/RNF169/SLF2/HELB/SMCHD1/RPA4/RIF1	11
GO:0098687	GO: CC	chromosomal region	34/1003	350/19559	0.000277512	0.0194258	TNKS2/AHCTF1/STAG2/WAPL/SUGT1/PDS5A/MIS18BP1/ATR/TPR/SMC6/FBXO28/CLIP1/CLASP1/TNKS/RAD50/KDM4C/CLASP2/SMC5/PRKDC/ZNF207/PPP1R12A/KANSL1/CENPC/BOD1L1/SETX/APC/ATRX/SMCHD1/EID3/HMBOX1/RPA4/PURA/RIF1/ATM	34
GO:0036464	GO: CC	cytoplasmic ribonucleoprotein granule	25/1003	233/19559	0.000402922	0.0250707	SNRPGP15/C9orf72/NFKBIZ/AGO2/PAN3/GIGYF2/CLOCK/MBNL1/PRRC2C/DCP2/NUFIP2/TNRC6C/MCC/UHMK1/ROCK2/RBM4/ATXN2/TUT4/SYNE1/ZC3H12C/RC3H1/XRN1/AGO3/HELZ/TNRC6B	25
GO:0000242	GO: CC	pericentriolar material	6/1003	21/19559	0.000499927	0.0279959	TNKS2/NIN/TNKS/PCM1/CEP192/HOOK3	6
GO:0035770	GO: CC	ribonucleoprotein granule	25/1003	243/19559	0.000750212	0.0381926	SNRPGP15/C9orf72/NFKBIZ/AGO2/PAN3/GIGYF2/CLOCK/MBNL1/PRRC2C/DCP2/NUFIP2/TNRC6C/MCC/UHMK1/ROCK2/RBM4/ATXN2/TUT4/SYNE1/ZC3H12C/RC3H1/XRN1/AGO3/HELZ/TNRC6B	25
GO:0043296	GO: CC	apical junction complex	17/1003	143/19559	0.00106157	0.0495399	MAGI2/RAPGEF2/CXADR/SHROOM3/NECTIN3/MAGI1/AMOTL1/PKN2/USP53/APC/PATJ/LIN7C/PARD6B/MAGI3/ASH1L/WNK3/TJP2	17
GO:0033038	GO: MF	bitter taste receptor activity	12/974	20/18352	3.9675e-11	3.37237e-08	TAS2R5/TAS2R10/TAS2R4/TAS2R43/TAS2R14/TAS2R20/TAS2R3/TAS2R46/TAS2R50/TAS2R13/TAS2R31/TAS2R30	12
GO:0008527	GO: MF	taste receptor activity	13/974	26/18352	1.33692e-10	5.68192e-08	TAS2R5/PKD1L3/TAS2R10/TAS2R4/TAS2R43/TAS2R14/TAS2R20/TAS2R3/TAS2R46/TAS2R50/TAS2R13/TAS2R31/TAS2R30	13
GO:0016887	GO: MF	ATPase activity	54/974	423/18352	1.95047e-09	5.52634e-07	CHD8/VWA8/KIF20B/RAD54L2/ABCB11/SMARCA2/RHOBTB3/MCM9/ATP2B1/DDX60L/ATP13A3/BTAF1/RAD50/MLH3/EIF4A1/KIF1B/PBRM1/KIF27/DNAH1/MDN1/DNHD1/ATP8A1/RNF213/ABCC9/FANCM/ABCA6/MSH3/ABCA11P/CHD6/ABCA8/PMS2P3/DYNC2H1/HELB/ATF7IP/CHD7/ABCA5/CHD1/ERCC6/SETX/ATRX/DNAH14/DICER1/SMCHD1/ABCA9/SPATA5/ABCA10/ABCA1/ERCC6L2/ATAD2B/CHD9/MACF1/HELZ/BPTF/SHPRH	54
GO:0005085	GO: MF	guanyl-nucleotide exchange factor activity	32/974	215/18352	1.21564e-07	2.58324e-05	DOCK7/C9orf72/SBF2/RASGEF1B/RAPGEF2/HERC2/CCDC88A/DOCK10/DOCK11/ITSN2/ARFGEF2/TIAM1/DOCK5/DENND2C/GAPVD1/OBSCN/SOS2/ARHGEF12/DENND5B/ARFGEF1/AKAP13/PSD3/DENND1B/DENND4A/FNIP1/TRIO/FGD4/PREX2/MYCBP2/DENND4C/HERC1/DOCK4	32
GO:0060589	GO: MF	nucleoside-triphosphatase regulator activity	40/974	348/18352	3.63722e-06	0.000562596	RANBP3L/RAPGEF2/ARHGAP32/ARHGAP26/BAG4/RALGAPA2/DLC1/TBCK/RASA2/CCDC88A/RASAL2/ARHGAP29/RANBP2/RGS5/FNIP2/DOCK5/GAPVD1/TBC1D19/RABGAP1L/ARHGAP42/PLCB1/TOR1AIP2/CPEB2/ARHGAP12/ARHGEF12/ACAP2/STXBP5/FNIP1/LRRK2/ARAP2/NF1/PREX2/EVI5/CHML/ARHGAP5/RALGAPA1/CHN2/MYO9A/DOCK4/SYDE2	40
GO:0005096	GO: MF	GTPase activator activity	34/974	275/18352	3.97126e-06	0.000562596	RANBP3L/RAPGEF2/ARHGAP32/ARHGAP26/RALGAPA2/DLC1/TBCK/RASA2/RASAL2/ARHGAP29/RANBP2/RGS5/DOCK5/GAPVD1/TBC1D19/RABGAP1L/ARHGAP42/PLCB1/ARHGAP12/ARHGEF12/ACAP2/STXBP5/LRRK2/ARAP2/NF1/PREX2/EVI5/CHML/ARHGAP5/RALGAPA1/CHN2/MYO9A/DOCK4/SYDE2	34
GO:0030695	GO: MF	GTPase regulator activity	36/974	307/18352	7.04402e-06	0.000855345	RANBP3L/RAPGEF2/ARHGAP32/ARHGAP26/RALGAPA2/DLC1/TBCK/RASA2/CCDC88A/RASAL2/ARHGAP29/RANBP2/RGS5/DOCK5/GAPVD1/TBC1D19/RABGAP1L/ARHGAP42/PLCB1/CPEB2/ARHGAP12/ARHGEF12/ACAP2/STXBP5/LRRK2/ARAP2/NF1/PREX2/EVI5/CHML/ARHGAP5/RALGAPA1/CHN2/MYO9A/DOCK4/SYDE2	36
GO:0008094	GO: MF	DNA-dependent ATPase activity	18/974	108/18352	1.43539e-05	0.0013959	CHD8/RAD54L2/SMARCA2/MCM9/BTAF1/RAD50/PBRM1/FANCM/MSH3/CHD6/HELB/CHD7/CHD1/ERCC6/SETX/ATRX/CHD9/BPTF	18
GO:0004674	GO: MF	protein serine/threonine kinase activity	45/974	435/18352	1.47801e-05	0.0013959	CDK14/PDK3/MAP2K6/ATR/MAP3K21/PIK3CA/PHKA1/SLK/CDK12/STK3/CDC42BPA/CDK17/TGFBR3/OBSCN/HIPK2/MAP3K1/MAP4K3/CDK6/AAK1/EIF2AK2/DYRK1A/PRKDC/PKN2/AKAP13/MAST4/MAP3K2/TTBK2/ACVR2B/UHMK1/TAOK1/ROCK2/BMPR2/BRAF/LATS1/CDK13/TRIO/NEK10/BMP2K/LRRK2/ULK4/TRPM7/SMG1/ATM/HIPK3/WNK3	45
GO:0031267	GO: MF	small GTPase binding	44/974	428/18352	2.13898e-05	0.00181813	RANBP3L/RAB11FIP2/DOCK7/C9orf72/SBF2/RASGEF1B/USP33/RAPGEF2/MICAL3/TBCK/RHOBTB3/RANBP2/TNPO1/DOCK11/TIAM1/DENND2C/ATP7A/RABGAP1L/SORL1/ARHGEF12/DENND5B/ACAP2/PKN2/AKAP13/DENND1B/STXBP5/ROCK2/DIAPH2/DENND4A/DMXL2/TRIO/STRN3/FGD4/LRRK2/PREX2/MYCBP2/PARD6B/EVI5/DENND4C/CHML/ABCA1/RNF152/DOCK4/EXPH5	44
GO:0046332	GO: MF	SMAD binding	14/974	79/18352	6.31217e-05	0.00487759	RANBP3L/MAGI2/SMAD4/SMAD2/MEF2A/TGFBR3/ZEB2/HIPK2/SMAD5/USP9X/USP9Y/TRIM33/PURA/SKIL	14
GO:0017016	GO: MF	Ras GTPase binding	41/974	415/18352	9.86157e-05	0.00698528	RANBP3L/RAB11FIP2/DOCK7/C9orf72/SBF2/RASGEF1B/USP33/RAPGEF2/MICAL3/TBCK/RHOBTB3/RANBP2/TNPO1/DOCK11/TIAM1/DENND2C/ATP7A/RABGAP1L/ARHGEF12/DENND5B/ACAP2/PKN2/AKAP13/DENND1B/STXBP5/ROCK2/DIAPH2/DENND4A/DMXL2/TRIO/STRN3/FGD4/LRRK2/PREX2/MYCBP2/PARD6B/EVI5/DENND4C/CHML/DOCK4/EXPH5	41
GO:0005088	GO: MF	Ras guanyl-nucleotide exchange factor activity	17/974	115/18352	0.000117298	0.00766946	C9orf72/SBF2/RASGEF1B/RAPGEF2/DOCK11/TIAM1/DENND2C/ARHGEF12/DENND5B/AKAP13/DENND1B/DENND4A/TRIO/FGD4/PREX2/DENND4C/DOCK4	17
GO:0035004	GO: MF	phosphatidylinositol 3-kinase activity	5/974	12/18352	0.000241313	0.0146511	IPMK/PIK3CA/PIK3C2A/PIK3C2G/ATM	5
GO:0035198	GO: MF	miRNA binding	8/974	33/18352	0.000258842	0.0146677	TUT7/AGO2/RBM4/TUT4/MATR3/RC3H1/AGO3/NEAT1	8
GO:0051018	GO: MF	protein kinase A binding	10/974	51/18352	0.000296297	0.0157408	AKAP12/ARFGEF2/AKAP5/ARFGEF1/AKAP13/AKAP11/CRYBG3/AKAP6/LRRK2/AKAP9	10
GO:0004386	GO: MF	helicase activity	20/974	160/18352	0.000320481	0.016024	CHD8/RAD54L2/SMARCA2/MCM9/DDX60L/BTAF1/RAD50/EIF4A1/FANCM/CHD6/HELB/CHD7/CHD1/SETX/ATRX/DICER1/ERCC6L2/CHD9/HELZ/SHPRH	20
GO:0003712	GO: MF	transcription coregulator activity	45/974	498/18352	0.000354092	0.016721	NSD1/MED17/NSD3/HDAC9/TMF1/PER2/HCFC2/NCOA3/FGF2/SMARCA2/PPARGC1A/SPEN/UBE3A/BTAF1/RCOR3/PIAS2/YAF2/PAWR/KAT6B/HIPK2/NCOR1/EP300/CASP8AP2/KAT6A/ZNF281/NPAT/DYRK1A/SMARCE1/RLIM/ZNF410/JMY/ZNF451/ARID1B/TRIP11/ATF7IP/KDM5A/SCAI/TBL1XR1/NCOA2/MED13L/NRIP1/N4BP2L2/JMJD1C/KMT2C/MED13	45
GO:0051010	GO: MF	microtubule plus-end binding	6/974	20/18352	0.000448462	0.0200628	CLIP1/CLASP1/CLASP2/TTBK2/APC/DST	6
GO:0061980	GO: MF	regulatory RNA binding	9/974	45/18352	0.000506489	0.0215258	TUT7/AGO2/RBM4/TUT4/DICER1/MATR3/RC3H1/AGO3/NEAT1	9
GO:0034212	GO: MF	peptide N-acetyltransferase activity	11/974	65/18352	0.000570644	0.0230975	NAA15/NAA30/NCOA3/NAA16/CLOCK/KAT6B/EP300/KAT6A/ESCO1/KANSL1/KANSL1L	11
GO:0019787	GO: MF	ubiquitin-like protein transferase activity	41/974	457/18352	0.000733025	0.0283214	XIAP/PELI2/HECTD2/HERC2/MALT1/HERC4/RANBP2/UBR1/HUWE1/TRAF6/UBE3A/UBR4/CUL5/PIAS2/UBR2/ITCH/FBXO40/UBE3D/RNF180/RLIM/RNF213/LTN1/KIAA1586/HECW2/TRIM2/ZNF451/UBR5/HECTD1/UBE2V1/NEURL2/HECTD4/UBR3/TRIM33/MYCBP2/RNF217/MIB1/RC3H1/HERC1/RNF152/BIRC6/SHPRH	41
GO:0003678	GO: MF	DNA helicase activity	12/974	78/18352	0.000794265	0.0285485	CHD8/RAD54L2/MCM9/RAD50/FANCM/CHD6/HELB/CHD7/CHD1/SETX/ATRX/CHD9	12
GO:0030332	GO: MF	cyclin binding	7/974	30/18352	0.000806075	0.0285485	CDK14/CDK12/CDK6/UBE3D/FBXW7/RBM4/CDK13	7
GO:0000900	GO: MF	translation repressor activity, mRNA regulatory element binding	5/974	16/18352	0.00111389	0.0378722	TYMS/CPEB3/CPEB2/CPEB4/PURA	5
GO:0048019	GO: MF	receptor antagonist activity	7/974	32/18352	0.00121481	0.0397149	MTRNR2L4/MTRNR2L9/MTRNR2L11/MTRNR2L3/MTRNR2L2/MTRNR2L10/MTRNR2L6	7
GO:0016303	GO: MF	1-phosphatidylinositol-3-kinase activity	4/974	10/18352	0.00127968	0.0402864	PIK3CA/PIK3C2A/PIK3C2G/ATM	4
GO:0017112	GO: MF	Rab guanyl-nucleotide exchange factor activity	7/974	33/18352	0.00147218	0.0446913	C9orf72/SBF2/DENND2C/DENND5B/DENND1B/DENND4A/DENND4C	7
GO:0008080	GO: MF	N-acetyltransferase activity	12/974	84/18352	0.00154492	0.045282	NAA15/NAA30/NCOA3/NAA16/CLOCK/KAT6B/EP300/KAT6A/ESCO1/SMARCE1/KANSL1/KANSL1L	12
GO:0035257	GO: MF	nuclear hormone receptor binding	17/974	144/18352	0.00165415	0.0468676	NSD1/MED17/TMF1/NCOA3/PPARGC1A/KDM4C/NCOR1/EP300/SMARCE1/FOXP2/LATS1/NCOA2/NRIP1/FOXP1/PROX1/JMJD1C/MED13	17
hsa04742	KEGG	Taste transduction	16/389	86/8223	2.12961e-06	0.000562217	TAS2R5/PKD1L3/PLCB1/SCN9A/TAS2R10/TAS2R4/TAS2R43/TAS2R14/TAS2R20/TAS2R3/TAS2R46/TAS2R50/TAS2R13/TAS2R31/TAS2R19/TAS2R30	16
hsa02010	KEGG	ABC transporters	8/389	45/8223	0.0010774	0.0100286	ABCB11/ABCC9/ABCA6/ABCA8/ABCA5/ABCA9/ABCA10/ABCA1	8
hsa04550	KEGG	Signaling pathways regulating pluripotency of stem cells	16/389	143/8223	0.00113961	0.0100286	SMAD4/SMAD2/FGF2/PIK3CA/SMAD5/KAT6A/IL6ST/ACVR2B/BMPR2/APC/REST/JAK2/RIF1/LIFR/SKIL/ONECUT1	16
hsa04070	KEGG	Phosphatidylinositol signaling system	12/389	97/8223	0.00197811	0.0125308	DGKE/SYNJ1/IMPA1/IPMK/PIK3CA/DGKH/PLCB1/PPIP5K2/PIK3C2A/PIKFYVE/PIK3C2G/ITPR2	12
hsa00310	KEGG	Lysine degradation	9/389	63/8223	0.00264814	0.0125308	NSD1/NSD3/CAMKMT/KMT2A/KMT2E/SETD2/AASS/ASH1L/KMT2C	9
hsa04120	KEGG	Ubiquitin mediated proteolysis	15/389	142/8223	0.0028479	0.0125308	XIAP/HERC2/UBA6/HERC4/HUWE1/TRAF6/UBE3A/CUL5/PIAS2/MAP3K1/ITCH/FBXW7/UBR5/HERC1/BIRC6	15
hsa04919	KEGG	Thyroid hormone signaling pathway	12/389	121/8223	0.0117802	0.0127619	MED17/THRB/NOTCH2/NCOA3/PIK3CA/NCOR1/PLCB1/EP300/SLC16A10/NCOA2/MED13L/MED13	12
hsa05225	KEGG	Hepatocellular carcinoma	15/389	168/8223	0.0131922	0.0127619	SMAD4/SMAD2/PIK3CA/SMARCA2/POLK/PBRM1/CDK6/SOS2/SMARCE1/ARID1B/BRAF/GAB1/APC/ARID2/LRP6	15
hsa04520	KEGG	Adherens junction	8/389	71/8223	0.0183379	0.0127619	CSNK2A3/SMAD4/INSR/PTPRB/NECTIN3/EP300/FER/CTNNA3	8
hsa05210	KEGG	Colorectal cancer	9/389	86/8223	0.0199152	0.0275373	SMAD4/SMAD2/PIK3CA/APPL1/POLK/SOS2/MSH3/BRAF/APC	9
hsa00562	KEGG	Inositol phosphate metabolism	8/389	73/8223	0.0213651	0.0275373	SYNJ1/IMPA1/IPMK/PIK3CA/PLCB1/PIK3C2A/PIKFYVE/PIK3C2G	8
hsa04270	KEGG	Vascular smooth muscle contraction	12/389	134/8223	0.0245875	0.0353416	PLA2G2A/ADCY1/PLCB1/ARHGEF12/ROCK2/PPP1R12A/BRAF/PPP1R12B/AVPR1A/GUCY1A2/ADRA1A/ITPR2	12
hsa01521	KEGG	EGFR tyrosine kinase inhibitor resistance	8/389	79/8223	0.0325397	0.0353416	FGF2/PIK3CA/KDR/SOS2/BRAF/GAB1/NF1/JAK2	8
hsa04150	KEGG	mTOR signaling pathway	13/389	156/8223	0.0332785	0.0409244	DEPTOR/CASTOR2/INSR/PIK3CA/CLIP1/FNIP2/SOS2/STRADA/FNIP1/BRAF/LRP6/RNF152/RICTOR	13
hsa05202	KEGG	Transcriptional misregulation in cancer	15/389	193/8223	0.0398885	0.0440081	FLT1/NFKBIZ/CDK14/KMT2A/PER2/AFF1/NCOR1/POLK/ZEB1/MEF2C/ELK4/REL/BMP2K/JMJD1C/ATM	15
hsa04015	KEGG	Rap1 signaling pathway	16/389	210/8223	0.0403518	0.0458052	FLT1/MAGI2/RAPGEF2/MAP2K6/FGF2/INSR/PIK3CA/KDR/ADCY1/TIAM1/MAGI1/PLCB1/BRAF/PARD6B/MAGI3/DOCK4	16
hsa04392	KEGG	Hippo signaling pathway - multiple species	4/389	29/8223	0.0459778	0.0458052	TEAD1/STK3/LATS1/FAT4	4
Abbreviations: NAFLD (Non-alcoholic fatty liver disease), DEGs (Differentially expressed genes), GO (Gene ontolog), BP (Biological Process), CC (Cellular Component), MF (Molecular Function), KEGG (Kyoto Encyclopedia and Genomes).
